# Supplementary material for: Misannotation Awareness: A Tale of Two Gene-Groups
Source: Front Plant Sci. 2016 Jun 16;7:868. doi: 10.3389/fpls.2016.00868 (PMC4909761; doi:10.3389/fpls.2016.00868)
Supplement: Supplementary file 2 [file Table2.XLSX]

## Sheet: protein
	Code	Accession	Source			Order	Familly	Species	original annotation	classification based on Costa et al. 2014	putative classification
	Pma	isotig09152	Forest Tree Genome Database	Gimnosperms	seed plants	Araucariales	Podocarpaceae	Podocarpus macrophyllus
	Gg_1	isotig01461	Forest Tree Genome Database	Gimnosperms	seed plants	Gnetales	Gnetaceae	Gnetum gnemon
	Gg_2	isotig01460	Forest Tree Genome Database	Gimnosperms	seed plants	Gnetales	Gnetaceae	Gnetum gnemon
	Pa	isotig06527	Forest Tree Genome Database	Gimnosperms	seed plants	Pinales	Pinaceae	Picea abies
	Pba	PUT-177a-Pinus_banksiana-993	plantgdb.org	Gimnosperms	seed plants	Pinales	Pinaceae	Pinus banksiana
	Pg	PUT-175a-Picea_glauca-1421	plantgdb.org	Gimnosperms	seed plants	Pinales	Pinaceae	Picea glauca
	Pl	isotig23628	Forest Tree Genome Database	Gimnosperms	seed plants	Pinales	Pinaceae	Pinus lambertiana
	Pme	isotig19868	Forest Tree Genome Database	Gimnosperms	seed plants	Pinales	Pinaceae	Pseudotsuga menziesii
	Ppt	PUT-177a-Pinus_pinaster-2804	plantgdb.org	Gimnosperms	seed plants	Pinales	Pinaceae	Pinus pinaster
	Ps_1	ABK23336.1	NCBI	Gimnosperms	seed plants	Pinales	Pinaceae	Picea sitchensis
	Ps_2	PUT-183a-Picea_sitchensis-25517	plantgdb.org	Gimnosperms	seed plants	Pinales	Pinaceae	Picea sitchensis
	Pta	PUT-157a- Pinus taeda-5889	plantgdb.org	Gimnosperms	seed plants	Pinales	Pinaceae	Pinus taeda
	Aa	AFR53081.1	NCBI	Angiosperms	monocots	Alismatales	Araceae	Anthurium andraeanum	AOX	AOX1 (a, b, c, e)	AOX1 (a, b, c, e)
	Am_1	BAJ22113.1	NCBI	Angiosperms	monocots	Alismatales	Araceae	Arum maculatum	AOX1f	AOX1 (a, b, c, e)	AOX1 (a, b, c, e)
	Am_2	BAJ22108.1	NCBI	Angiosperms	monocots	Alismatales	Araceae	Arum maculatum	AOX1a	AOX1 (a, b, c, e)	AOX1 (a, b, c, e)
	Am_3	BAJ22111.1	NCBI	Angiosperms	monocots	Alismatales	Araceae	Arum maculatum	AOX1d	AOX1 (a, b, c, e)	AOX1 (a, b, c, e)
	Atau_3	EMT12983	NCBI	Angiosperms	monocots	Poales	Poaceae	Aegilops tauschii		AOX1 (a, b, c, e)	AOX1a
	Hv_2	BAK00314.1	NCBI	Angiosperms	monocots	Poales	Poaceae	Hordeum vulgare		AOX1	AOX1d
	Ma_1	GSMUA_Achr6P01300_001	banana-genome.cirad.fr	Angiosperms	monocots	Zingiberales	Musaceae	Musa acuminata		AOX1 (a, b, c, e)	AOX1b
	Ma_2	GSMUA_Achr1P27800_001	banana-genome.cirad.fr	Angiosperms	monocots	Zingiberales	Musaceae	Musa acuminata		AOX1 (a, b, c, e)	AOX1a
	Ma_3	GSMUA_Achr5P03810_001	banana-genome.cirad.fr	Angiosperms	monocots	Zingiberales		Musa acuminata		AOX1 (a, b, c, e)	AOX1c
	Ob_1	XP_006652756.1	NCBI	Angiosperms	monocots	Poales	Poaceae	Oryza brachyantha	AOX1a	AOX1d	AOX1d
	Ob_2	XP_006652755.1	NCBI	Angiosperms	monocots	Poales	Poaceae	Oryza brachyantha	AOX1a	AOX1 (a, b, c, e)	AOX1a
	Ob_3	XP_006648579.1	NCBI	Angiosperms	monocots	Poales	Poaceae	Oryza brachyantha	AOX1a	AOX1 (a, b, c, e)	AOX1e
	Os_2	NP_001053758.1	NCBI	Angiosperms	monocots	Poales	Poaceae	Oryza sativa		AOX1 (a, b, c, e)	AOX1a
	Os_4	BAD27650.1	NCBI	Angiosperms	monocots	Poales	Poaceae	Oryza sativa		AOX1 (a, b, c, e)	AOX1e
	Osj	NP_001053758.1	NCBI	Angiosperms	monocots	Poales	Poaceae	Oryza sativa Japonica Group		AOX1 (a, b, c, e)	AOX1a
	Pd_1	XP_008785036.1	NCBI	Angiosperms	monocots	Arecales	Arecaceae	Phoenix dactylifera	AOX2	AOX1 (a, b, c, e)	AOX1 (a, b, c)
	Pd_2	XP_008785032.1	NCBI	Angiosperms	monocots	Arecales	Arecaceae	Phoenix dactylifera	AOX2	AOX1 (a, b, c, e)	AOX1e
	Pv_1	Pavir.Ab02811.1	bioinfo.cau.edu.cn	Angiosperms	monocots	Poales	Poaceae	Panicum virgatum		AOX1 (a, b, c, e)	AOX1c
	Pv_3	Pavir.Ga00729.1	bioinfo.cau.edu.cn	Angiosperms	monocots	Poales	Poaceae	Panicum virgatum		AOX1d	AOX1d
	Pv_4	Pavir.Ab01160.1	bioinfo.cau.edu.cn	Angiosperms	monocots	Poales	Poaceae	Panicum virgatum		AOX1 (a, b, c, e)	AOX1e
	Pv_5	Pavir.Ga00730.1	bioinfo.cau.edu.cn	Angiosperms	monocots	Poales	Poaceae	Panicum virgatum		AOX1 (a, b, c, e)	AOX1a
	Sb_2	Sb06g027410.1	NCBI	Angiosperms	monocots	Poales	Poaceae	Sorghum bicolor		AOX1 (a, b, c, e)	AOX1a
	Si_1	Si010540m.g	uniprot.org	Angiosperms	monocots	Poales	Poaceae	Setaria italica		AOX1 (a, b, c, e)	AOX1a
	Si_2	Si010566m.g	uniprot.org	Angiosperms	monocots	Poales	Poaceae	Setaria italica		AOX1d	AOX1d
	Si_3	Si017726m.g	uniprot.org	Angiosperms	monocots	Poales	Poaceae	Setaria italica		AOX1 (a, b, c, e)	AOX1c
	Si_4	Si010539m.g	uniprot.org	Angiosperms	monocots	Poales	Poaceae	Setaria italica		AOX1d	AOX1d
	So_1	AAU11470.1	NCBI	Angiosperms	monocots	Poales	Poaceae	Saccharum officinarum	AOX1d	AOX1d	AOX1d
	So_3	AAU11468.1	NCBI	Angiosperms	monocots	Poales	Poaceae	Saccharum officinarum	AOX1b	AOX1d	AOX1d
	Sr	BAD83866.1	NCBI	Angiosperms	monocots	Alismatales	Araceae	Symplocarpus renifolius	AOX	AOX1 (a, b, c, e)	AOX1 (a, b, c, e)
	Tu_1	EMS57336.1	NCBI	Angiosperms	monocots	Poales	Poaceae	Triticum urartu	AOX1a	AOX1	AOX1d
	Tu_2	TRIUR3_08189-T1	uniprot.org	Angiosperms	monocots	Poales	Poaceae	Triticum urartu		AOX1 (a, b, c, e)	AOX1c
	Tu_3	TRIUR3_19476-T1	uniprot.org	Angiosperms	monocots	Poales	Poaceae	Triticum urartu		AOX1	AOX1d
	Tv	AAA34048.1	NCBI	Angiosperms	monocots	Alismatales	Araceae	Typhonium venosum	AOX	AOX1 (a, b, c, e)	AOX1 (a, b, c, e)
	Aal	KFK39525.1	NCBI	Angiosperms	eudicots	Brassicales	Brassicaceae	Arabis alpina		AOX1 (a, b, c, e)	AOX1 (a, b, c, e)
	Ac_2	Aquca_043_00024.1	phytozome.net	Angiosperms	eudicots	Ranunculales	Ranunculaceae	Aquilegia coerulea		AOX1 (a, b, c, e)	AOX1 (a, b, c, e)
	Ac_4	Aquca_008_00134.1	phytozome.net	Angiosperms	eudicots	Ranunculales	Ranunculaceae	Aquilegia coerulea		AOX2 (a, b, c)	AOX2 (a, b, c)
	Ah_1	Araha.16357s0003.1	KEGG T01578	Angiosperms	eudicots	Brassicales	Brassicaceae	Arabidopsis halleri		AOX1 (a, b, c, e)	AOX1b
	Ah_2	Araha.62291s0001.1	KEGG T01578	Angiosperms	eudicots	Brassicales	Brassicaceae	Arabidopsis halleri		AOX1 (a, b, c, e)	AOX1a
	Ah_3	Araha.17613s0008.1	KEGG T01578	Angiosperms	eudicots	Brassicales	Brassicaceae	Arabidopsis halleri		AOX2	AOX2
	Ah_4	Araha.63057s0001.1	KEGG T01578	Angiosperms	eudicots	Brassicales	Brassicaceae	Arabidopsis halleri		AOX1d	AOX1d
	Bj	AEB00555.1	NCBI	Angiosperms	eudicots	Brassicales	Brassicaceae	Brassica juncea	AOX1a	AOX1a	AOX1a
	Br_2	Bra037768	archive.gramene.org	Angiosperms	eudicots	Brassicales	Brassicaceae	Brassica rapa		AOX2	AOX2
	Br_3	Bra001865	archive.gramene.org	Angiosperms	eudicots	Brassicales	Brassicaceae	Brassica rapa		AOX1 (a, b, c, e)	AOX1a
	Bs_1	Bostr.3359s0124.1	phytozome.net	Angiosperms	eudicots	Brassicales	Brassicaceae	Boechera stricta		AOX1d	AOX1d
	Bs_2	Bostr.19424s0421.1	phytozome.net	Angiosperms	eudicots	Brassicales	Brassicaceae	Boechera stricta		AOX1 (a, b, c, e)	AOX1a
	Cc_1	CDP07159.1	NCBI	Angiosperms	eudicots	Gentianales	Rubiaceae	Coffea canephora		AOX1 (a, b, c, e)	AOX1 (a, b, c, e)
	Cc_2	CDO97449.1	NCBI	Angiosperms	eudicots	Gentianales	Rubiaceae	Coffea canephora		AOX2 (a, b, c)	AOX2 (a, b, c)
	Cc_3	CDP07154.1	NCBI	Angiosperms	eudicots	Gentianales	Rubiaceae	Coffea canephora		AOX1d	AOX1d
	Ccl_1	Ciclev10001766m.g	phytozome.net	Angiosperms	eudicots	Sapindales	Rutaceae	Citrus clementina		AOX1 (a, b, c, e)	AOX1 (a, b, c, e)
	Ccl_2	Ciclev10003687m.g	phytozome.net	Angiosperms	eudicots	Sapindales	Rutaceae	Citrus clementina		AOX1d	AOX1d
	Ccl_3	Ciclev10028835m.g	phytozome.net	Angiosperms	eudicots	Sapindales	Rutaceae	Citrus clementina		AOX2 (a, b, c)	AOX2 (a, b, c)
	Cg_1	Cagra.3957s0019.1	phytozome.net	Angiosperms	eudicots	Lamiales	Lamiaceae	Conradina grandiflora		AOX1d	AOX1d
	Cg_2	Cagra.0248s0102.1	phytozome.net	Angiosperms	eudicots	Commelinids	Dasypogonaceae	Capsella grandiflora		AOX2	AOX2
	Cg_3	Cagra.1189s0012.1	phytozome.net	Angiosperms	eudicots	Commelinids	Dasypogonaceae	Capsella grandiflora		AOX1 (a, b, c, e)	AOX1a
	Cg_4	Cagra.1189s0011.1	phytozome.net	Angiosperms	eudicots	Commelinids	Dasypogonaceae	Capsella grandiflora		AOX1 (a, b, c, e)	AOX1b
	Cg_5	Cagra.5575s0007.1	phytozome.net	Angiosperms	eudicots	Commelinids	Dasypogonaceae	Capsella grandiflora		AOX1 (a, b, c, e)	AOX1c
	Ch	AEM97867.1	NCBI	Angiosperms	eudicots	Fagales	Betulaceae	Corylus heterophylla	AOX1a	AOX2 (a, b, c)	AOX2 (a, b, c)
	Cl	ADD84880.1	NCBI	Angiosperms	eudicots	Cucurbitales	Cucurbitaceae	Citrullus lanatus		AOX2 (a, b, c)	AOX2 (a, b, c)
	Cmo_1	maker-scaffold13618	hardwoodgenomics.org	Angiosperms	eudicots	Fagales	Fagaceae	Castanea mollissima		AOX2 (a, b, c)	AOX2 (a, b, c)
	Cmo_2	augustus_masked-scaffold22434	hardwoodgenomics.org	Angiosperms	eudicots	Fagales	Fagaceae	Castanea mollissima		AOX1 (a, b, c, e)	AOX1 (a, b, c, e)
	Cp_3	evm.model.supercontig_42.47	phytozome.net	Angiosperms	eudicots	Brassicales	Caricaceae	Carica papaya		AOX2 (a, b, c)	AOX2 (a, b, c)
	Cr_1	XP_006298021.1	NCBI	Angiosperms	eudicots	Brassicales	Brassicaceae	Capsella rubella		AOX1 (a, b, c, e)	AOX1b
	Cr_2	Carubv10019557m.g	phytozome.net	Angiosperms	eudicots	Brassicales	Brassicaceae	Capsella rubella		AOX1 (a, b, c, e)	AOX1c
	Cr_3	Carubv10014065m.g	phytozome.net	Angiosperms	eudicots	Brassicales	Brassicaceae	Capsella rubella		AOX1 (a, b, c, e)	AOX1a
	Cr_4	Carubv10026681m.g	phytozome.net	Angiosperms	eudicots	Brassicales	Brassicaceae	Capsella rubella		AOX2	AOX2
	Cr_5	Carubv10009739m.g	phytozome.net	Angiosperms	eudicots	Brassicales	Brassicaceae	Capsella rubella		AOX1d	AOX1d
	Csa	XM_010512976.1	NCBI	Angiosperms	eudicots	Brassicales	Brassicaceae	Camelina sativa	AOX1a	AOX1a	AOX1a
	Csi_2	orange1.1g020532m.g	phytozome.net	Angiosperms	eudicots	Sapindales	Rutaceae	Citrus sinensis		AOX2 (a, b, c)	AOX2 (a, b, c)
	Csi_3	orange1.1g037339m.g	phytozome.net	Angiosperms	eudicots	Sapindales	Rutaceae	Citrus sinensis		AOX1d	AOX1d
	Eg_1	Eucgr.E01214.1	phytozome.net	Angiosperms	eudicots	Myrtales	Myrtaceae	Eucalyptus grandis		AOX1d	AOX1d
	Eg_2	Eucgr.E01214.1	phytozome.net	Angiosperms	eudicots	Myrtales	Myrtaceae	Eucalyptus grandis		AOX1d	AOX1d
	Fv_3	mrna12197.1-v1.0-hybrid	phytozome.net	Angiosperms	eudicots	Rosales	Rosaceae	Fragaria vesca		AOX2d	AOX2
	Ga	KHG14786.1	NCBI	Angiosperms	eudicots	Malvales	Malvaceae	Gossypium arboreum	AOX	AOX2 (a, b, c)	AOX2 (a, b, c)
	Gau	EPS63444.1	NCBI	Angiosperms	eudicots	Lamiales	Lentibulariaceae	Genlisea aurea	AOX	AOX1 (a, b, c, e)	Clusters with monocots		Genlisea aurea is one of the largest carnivorous species in the genus Genlisea (family Lentibulariaceae). It possesses an exceptionally small genome for a flowering plant.
	Gr_2	Gorai.008G296600.1	phytozome.net	Angiosperms	eudicots	Malvales	Malvaceae	Gossypium raimondii		AOX1 (a, b, c, e)	AOX1 (a, b, c, e)
	Hp_1	ACB30184.2	NCBI	Angiosperms	eudicots	Malpighiales	Hypericaceae	Hypericum perforatum	AOX2	AOX2 (a, b, c)	AOX2 (a, b, c)
	Hp_2	ACB30186.2	NCBI	Angiosperms	eudicots	Malpighiales	Hypericaceae	Hypericum perforatum	AOX1	AOX1 (a, b, c, e)	AOX1 (a, b, c, e)
	Jc	Jcr4S02312.80	kazusa.or.jp/jatropha	Angiosperms	eudicots	Malpighiales	Euphorbiaceae	Jatropha curcas		AOX2 (a, b, c)	AOX2 (a, b, c)
	Lc	AFX72759.1	NCBI	Angiosperms	eudicots	Sapindales	Sapindaceae	Litchi chinensis	AOX1	AOX1 (a, b, c, e)	AOX1 (a, b, c, e)
	Lu_1	Lus10020523	phytozome.net	Angiosperms	eudicots	Malpighiales	Linaceae	Linum usitatissimum		AOX2 (a, b, c)	AOX2 (a, b, c)
	Lu_2	Lus10035670.g	phytozome.net	Angiosperms	eudicots	Malpighiales	Linaceae	Linum usitatissimum		AOX1 (a, b, c, e)	AOX1 (a, b, c, e)
	Md_1	MDP0000643331	phytozome.net	Angiosperms	eudicots	Rosales	Rosaceae	Malus domestica		AOX2 (a, b, c)	AOX2 (a, b)
	Md_2	MDP0000323076	phytozome.net	Angiosperms	eudicots	Rosales	Rosaceae	Malus domestica		AOX2 (a, b, c)	AOX2 (a, b)
	Mg_1	mgv1a008863m.g	phytozome.net	Angiosperms	eudicots	Lamiales	Phrymaceae	Mimulus guttatus		AOX1 (a, b, c, e)	AOX1 (a, b, c, e)
	Mn_1	XP_010094158.1	NCBI	Angiosperms	eudicots	Rosales	Moraceae	Morus notabilis	AOX	AOX2 (a, b, c)	AOX2 (a, b, c)
	Mn_2	EXB55291.1	NCBI	Angiosperms	eudicots	Rosales	Moraceae	Morus notabilis	AOX	AOX2 (a, b, c)	AOX2 (a, b, c)
	Na	AAR37365.1	NCBI	Angiosperms	eudicots	Solanales	Solanaceae	Nicotiana attenuata	AOX	AOX1 (a, b, c, e)	AOX1 (a, b)
	Nb	AGZ61934.1	NCBI	Angiosperms	eudicots	Solanales	Solanaceae	Nicotiana bethamiana	AOX	AOX1 (a, b, c, e)	AOX1 (a, b)
	Ns_1	m.23265 g.23265	hardwoodgenomics.org	Angiosperms	eudicots	Cornales	Cornaceae	Nyssa sylvativa		AOX2 (a, b, c)	AOX2 (a, b, c)
	Ns_2	m.24086 g.24086	hardwoodgenomics.org	Angiosperms	eudicots	Cornales	Cornaceae	Nyssa sylvativa		AOX1d	AOX1d
	Nsy	XP_009804831.1	NCBI	Angiosperms	eudicots	Solanales	Solanaceae	Nicotiana sylvestris	AOX2	AOX1 (a, b, c, e)	AOX1 (a, b)
	Nto	XP_009618159.1	NCBI	Angiosperms	eudicots	Solanales	Solanaceae	Nicotiana tomentosiformis	AOX1a	AOX1 (a, b, c, e)	AOX1 (a, b)
	Oe_1	JX912721.1	NCBI	Angiosperms	eudicots	Lamiales	Oleaceae	Olea europaea	AOX1c	AOX1d	AOX1d
	Ph_1	AIK01830.1	NCBI	Angiosperms	eudicots	Rosales	Rosaceae	Prunus humilis	AOX	AOX2 (a, b, c)	AOX2 (a, b)
	Ph_2	AIK01830.1	NCBI	Angiosperms	eudicots	Rosales	Rosaceae	Prunus humilis	AOX	AOX2 (a, b, c)	AOX2 (a, b)
	Pp_4	ppa014817m.g	phytozome.net	Angiosperms	eudicots	Rosales	Rosaceae	Prunus persica		AOX1 (a, b, c, e)	AOX1 (a, b, c, e)
	PtxPtr_1	CAB72441.1	NCBI	Angiosperms	eudicots	Malpighiales	Salicaceae	Populus tremula x Populus tremuloides	AOX	AOX1d	AOX1d
	PtxPtr_2	CAB64356.1	NCBI	Angiosperms	eudicots	Malpighiales	Salicaceae	Populus tremula x Populus tremuloides	AOX	AOX1 (a, b, c, e)	AOX1 (a, b, c, e)
	Pvu_1	Phvul.002G209200.1	legumeinfo.org	Angiosperms	eudicots	Fabales	Fabaceae	Phaseolus vulgaris		AOX2d	AOX2d
	Pvu_2	Phvul.002G209100.1	legumeinfo.org	Angiosperms	eudicots	Fabales	Fabaceae	Phaseolus vulgaris		AOX2 (a, b, c)	AOX2 (a, b, c)
	Pvu_3	Phvul.002G127100.1	legumeinfo.org	Angiosperms	eudicots	Fabales	Fabaceae	Phaseolus vulgaris		AOX1 (a, b, c, e)	AOX1
	Qr	m.24107 g.24107	hardwoodgenomics.org	Angiosperms	eudicots	Fagales	Fagaceae	Quercus rubra		AOX1 (a, b, c, e)	AOX1 (a, b, c, e)
	St_3	PGSC0003DMT400019707	archive.gramene.org	Angiosperms	eudicots	Solanales	Solanoideae	Solanum tuberosum		AOX1d	AOX1d
	St_4	PGSC0003DMT400019708	archive.gramene.org	Angiosperms	eudicots	Solanales	Solanoideae	Solanum tuberosum		AOX1 (a, b, c, e)	AOX1a
	Tc_1	EOY25435.1	NCBI	Angiosperms	eudicots	Malvales	Malvaceae	Theobroma cacao	AOX1b	AOX1 (a, b, c, e)	AOX1 (a, b, c, e)
	Th_2	Thhalv10009342m.g	phytozome.net	Angiosperms	eudicots	Brassicales	Brassicaceae	Thellungiella halophita		AOX1d	AOX1d
	Th_3	Thhalv10021013m.g	phytozome.net	Angiosperms	eudicots	Brassicales	Brassicaceae	Thellungiella halophita		AOX1 (a, b, c, e)	AOX1a
	Tha	XM_010534973.1	NCBI	Angiosperms	eudicots	Brassicales	Cleomaceae	Tarenaya hassleriana	AOX1a	AOX1a	AOX1a
	Tp_1	Tp3g20140	ocri-genomics.org	Angiosperms	eudicots	Brassicales	Brassicaceae	Thellugiella parvula		AOX1 (a, b, c, e)	AOX1a
	Tp_2	Tp3g20130	ocri-genomics.org	Angiosperms	eudicots	Brassicales	Brassicaceae	Thellugiella parvula		AOX1 (a, b, c, e)	AOX1 (b,c)
	Tp_3	Tp2g27270	ocri-genomics.org	Angiosperms	eudicots	Brassicales	Brassicaceae	Thellugiella parvula		AOX2	AOX2
	Tp_4	Tp1g28550	ocri-genomics.org	Angiosperms	eudicots	Brassicales	Brassicaceae	Thellugiella parvula		AOX1d	AOX1d
	Vv_1	XP_002262982.1	NCBI	Angiosperms	eudicots	Vitales	Vitaceae	Vitis vinifera	AOX3	AOX1d	AOX1d
	Vv_3	GSVIVT01022812001	phytozome.net	Angiosperms	eudicots	Vitales	Vitaceae	Vitis vinifera		AOX1d	AOX1d
	Atr_2	evm_27.model.AmTr_v1.0_scaffold00048.158	phytozome.net	Angiosperms	basal angiosperm	Amborellales	Amborellaceae	Amborella trichopoda		AOX1 (a, b, c, e)	AOX1 (a, b, c, e)
