# Supplementary material for: Misannotation Awareness: A Tale of Two Gene-Groups
Source: Front Plant Sci. 2016 Jun 16;7:868. doi: 10.3389/fpls.2016.00868 (PMC4909761; doi:10.3389/fpls.2016.00868)
Supplement: Supplementary file 5 [file DataSheet3.ZIP]

Archive with 4 entries (4 files):
- NJ.MTS
- ML_JTT.MTS
- Bayes.tre
- Read_me.docx
