# Supplementary material for: Misannotation Awareness: A Tale of Two Gene-Groups
Source: Front Plant Sci. 2016 Jun 16;7:868. doi: 10.3389/fpls.2016.00868 (PMC4909761; doi:10.3389/fpls.2016.00868)
Supplement: Supplementary file 5 [file DataSheet3.ZIP › Bayes.tre]

#NEXUS
begin taxa;
	dimensions ntax=369;
	taxlabels
	Brassica__rapa__Aox1a1
	Brassica__oleracea__Aox1a1
	Brassica__napus__Aox1a
	Bj
	Raphanus__sativus__Aox1a1
	Tp__1
	Th__3
	Arabidopsis__lyrata__Aox1a
	Ah__2
	Arabidopsis__Aox1a
	Bs__2
	Csa
	Cg__3
	Cr__3
	Tha
	Arabidopsis__lyrata__Aox1b
	Ah__1
	Arabidopsis__thaliana__Aox1b
	Cg__4
	Cr__1
	Cg__5
	Cr__2
	Arabidopsis__lyrata__Aox1c
	Arabidopsis__Aox1c
	Brassica__rapa__Aox1b
	Tp__2
	Mg__1
	Mimulus__guttatus__Aox1a
	Morus__notabilis__Aox1
	Oe__3
	Aquilegia__Aox1
	Ac__2
	Catharanthus__roseus__Aox1
	Rauvolfia__serpentina__Aox1a
	Cc__1
	Prunus__mume__Aox1
	Pp__4
	Fragaria__vesca__Aox1
	Pyrus__x__bretschneideri__Aox1
	Lactuca__sativa__Aox1
	Lactuca__serriola__Aox1
	Cichorium__intybus__Aox1a
	Taraxacum__officinale__Aox1a
	Centaurea__maculosa__Aox1a
	Helianthus__annuus__Aox1
	Artemisia__annua__Aox1
	Daucus__carota__Aox1a
	Lc
	Glycine__max__Aox1
	Vigna__unguiculata__Aox1
	Pvu__3
	Cajanus__cajan__Aox1
	Medicago__sativa__Aox1
	Medicago__truncatula__Aox1
	Cicer__arietinum__Aox1
	Lotus__japonicus__Aox1
	Ccl__1
	Citrus__sinensis__Aox1
	Populus__trichocarpa__Aox1c
	Populus__trichocarpa__Aox1b
	Populus__trichocarpa__Aox1a
	PtxPtr__2
	Gr__2
	Gossypium__hirsutum__Aox1
	Tc__1
	Nsy
	Nicotiana__tabacum__Aox1a
	Na
	Nicotiana__glutinosa__Aox1a
	Nto
	Nicotiana__tabacum__Aox1b
	Nb
	Nicotiana__benthamiana__Aox1
	St__4
	Solanum__phureja__Aox1a
	Potato__Aox1a
	Solanum__lycopersicum__Aox1a
	Capsicum__annuum__Aox1
	Actinidia__chinensis__Aox1a
	Camellia__sinensis__Aox1Ia
	Aal
	Cmo__2
	Qr
	Agave__deserti__Aox1b
	Agave__tequilana__Aox1b
	Agave__deserti__Aox1a
	Agave__tequilana__Aox1a
	Eucalyptus__grandis__Aox1a
	Atr__2
	Carica__papaya__Aox1
	Hp__2
	Triticum__aestivum__Aox1a
	Atau__3
	Hordeum__vulgare__Aox1a
	Brachypodium__distachyon__Aox1a
	Phyllostachys__edulis__Aox1a
	Osj
	Os__2
	Oryza__sativa__Aox1a
	Ob__2
	Sb__2
	Sorghum__bicolor__Aox1a
	Zea__mays__Aox1a
	Saccharum__officinarum__Aox1a
	Si__1
	Pv__5
	Panicum__virgatum__Aox1a
	Sorghum__bicolor__Aox1c
	Zea__mays__Aox1c
	Saccharum__officinarum__Aox1c
	Si__3
	Pv__1
	Panicum__virgatum__Aox1c
	Oryza__sativa__Aox1c
	Triticum__aestivum__Aox1c
	Tu__2
	Avena__barbata__Aox1c
	Brachypodium__distachyon__Aox1c
	Sorghum__bicolor__Aox1d2
	So__1
	Saccharum__officinarum__Aox1d2
	Zea__mays__Aox1d2
	Panicum__virgatum__Aox1d1
	Si__4
	Zea__mays__Aox1d1
	So__3
	Saccharum__officinarum__Aox1d1
	Pv__3
	Si__2
	Sorghum__bicolor__Aox1d1
	Phyllostachys__edulis__Aox1d
	Oryza__sativa__Aox1d
	Ob__1
	Hordeum__vulgare__Aox1d
	Triticum__aestivum__Aox1d
	Tu__3
	Hv__2
	Tu__1
	Pseudoroegneria__spicata__Aox1d
	Brachypodium__distachyon__Aox1d2
	Brachypodium__distachyon__Aox1d1
	Musa__acuminata__Aox1a1
	Ma__2
	Ensete__ventricosum__Aox1a
	Musa__acuminata__Aox1a2
	Musa__acuminata__Aox1b
	Ma__1
	Musa__acuminata__Aox1c
	Ma__3
	Ensete__ventricosum__Aox1b
	Elaeis__guineensis__Aox1a
	Elaeis__oleifera__Aox1a
	Pd__1
	Elaeis__guineensis__Aox1b
	Elaeis__oleifera__Aox1b
	Nelumbo__nucifera__Aox1b
	Am__2
	Am__3
	Arum__concinnatum__Aox1a
	Arum__concinnatum__Aox1b
	Dracunculus__vulgaris__Aox1
	Tv
	Sauromatum__guttatum__Aox1
	Am__1
	Lysichiton__camtschatcensis__Aox1
	Sr
	Symplocarpus__foetidus__Aox1
	Solanum__tuberosum__Aox1
	Aa
	Philodendron__bipinnatifidum__Aox1
	Lu__2
	Pba
	Pta
	Ppt
	Pl
	Pa
	Pg
	Pme
	Ps__1
	Ps__2
	Gau
	Pma
	Gg__1
	Gg__2
	Agave__deserti__Aox1c
	Agave__tequilana__Aox1c
	Zostera__marina__Aox1a
	Zostera__marina__Aox1e
	Nelumbo__nucifera__Aox1a
	Elaeis__guineensis__Aox1e2
	Elaeis__oleifera__Aox1e2
	Pd__2
	Elaeis__guineensis__Aox1e1
	Elaeis__oleifera__Aox1e1
	Musa__acuminata__Aox1e
	Ensete__ventricosum__Aox1e
	Camptotheca__acuminata__Aox1a
	Vitis__vinifera__Aox1a
	Solanum__lycopersicum__Aox1c
	Solanum__phureja__Aox1c
	Agave__deserti__Aox1d
	Agave__tequilana__Aox1d
	Prunus__oersica__Aox2a
	Prunus__persica__Aox2a
	Ph__1
	Ph__2
	Prunus__mume__Aox2a
	Prunus__mume__Aox2b
	Prunus__persica__Aox2b
	Md__2
	Malus__domestica__Aox2a
	Md__1
	Pyrus__x__bretschneideri__Aox2a
	Pyrus__x__bretschneideri__Aox2b
	Fragaria__vesca__Aox2a
	Camptotheca__acuminata__Aox2c
	Camptotheca__acuminata__Aox2b
	Ns__1
	Camptotheca__acuminata__Aox2a
	Actinidia__chinensis__Aox2a
	Olea__europaea__Aox2
	Leonotis__nepetifolia__Aox2
	Triphysaria__pusilla__Aox2a
	Triphysaria__pusilla__Aox2b
	Orobanche__aegyptiaca__Aox2a1
	Mimulus__guttatus__Aox2
	Phyla__dulcis__Aox2a
	Vitis__vinifera__Aox2
	Manihot__esculenta__Aox2
	Jc
	Rc__2
	Ricinus__communis__Aox2
	Gossypium__hirsutum__Aox2b
	Gossypium__raimondii__Aox2a
	Ga
	Gossypium__hirsutum__Aox2a
	Gossypium__raimondii__Aox2b
	Gr__3
	Theobroma__cacao__Aox2
	Vigna__unguiculata__Aox2a
	Pvu__2
	Glycine__max__Aox2a
	Cajanus__cajan__Aox2a
	Medicago__sativa__Aox2a
	Medicago__truncatula__Aox2a
	Cicer__arietinum__Aox2a
	Cicer__arietinum__Aox2b
	Lotus__japonicus__Aox2a
	Dc__2
	Daucus__carota__Aox2a
	Actinidia__chinensis__Aox2c
	Actinidia__chinensis__Aox2b
	Cp__3
	Carica__papaya__Aox2
	Ccl__3
	Csi__2
	Citrus__aurantium__Aox2
	Citrus__sinensis__Aox2
	Citrus__reticulata__Aox2
	Poncirus__trifoliata__Aox2
	Cc__2
	Valeriana__officinalis__Aox2a
	Cucumis__melo__Aox2
	Cucumis__sativus__Aox2
	Cl
	Prunus__mume__Aox2d
	Prunus__persica__Aox2d
	Malus__domestica__Aox2d
	Pyrus__x__bretschneideri__Aox2d
	Cichorium__intybus__Aox2
	Lactuca__sativa__Aox2
	Artemisia__annua__Aox2
	Cynara__scolymus__Aox2
	Centaurea__maculosa__Aox2a
	Barnadesia__spinosa__Aox2
	Rauvolfia__serpentina__Aox2a
	Catharanthus__roseus__Aox2
	Centaurea__maculosa__Aox2b
	Amborella__trichopoda__Aox2
	Ac__4
	Mangifera__indica__Aox2
	Eucalyptus__grandis__Aox2
	Ch
	Fv__3
	Fragaria__vesca__Aox2d
	Cmo__1
	Chinese__chestnut__Aox2d
	Mn__1
	Mn__2
	Morus__notabilis__Aox2
	Solanum__phureja__Aox2
	Solanum__tuberosum__Aox2
	Solanum__lycopersicum__Aox2
	Nicotiana__tabacum__Aox2
	Lu__1
	Daucus__carota__Aox2b
	Hp__1
	Bienertia__sinuspersici__Aox2
	Glycine__max__Aox2d
	Glycine__clandestina__Aox2d
	Pvu__1
	Phaseolus__vulgaris__Aox2d
	Vigna__unguiculata__Aox2d
	Cajanus__cajan__Aox2d
	Lotus__japonicus__Aox2d
	Arachis__hypogaea__Aox2d
	Medicago__sativa__Aox2d2
	Medicago__truncatula__Aox2d2
	Medicago__truncatula__Aox2d1
	Medicago__sativa__Aox2d1
	Cicer__arietinum__Aox2d
	Cg__2
	Cr__4
	Ah__3
	Br__2
	Brassica__napus__Aox2
	Tp__3
	Ob__3
	Os__4
	Pv__4
	Panicum__virgatum__Aox1e
	Hordeum__pubiflorum__Aox1e
	St__3
	Solanum__phureja__Aox1d
	Solanum__tuberosum__Aox1d
	Solanum__lycopersicum__Aox1d
	Coffea__canephora__Aox1d
	Coffea__arabica__Aox1d
	Cc__3
	Rauvolfia__serpentina__Aox1d
	Catharanthus__roseus__Aox1d
	Mimulus__guttatus__Aox1d
	Triphysaria__pusilla__Aox1d
	Oe__1
	Actinidia__chinensis__Aox1d
	Camellia__sinensis__Aox1d
	Valeriana__officinalis__Aox1d
	Ns__2
	Camptotheca__acuminata__Aox1d
	Cichorium__Aox1d
	Lactuca__sativa__Aox1d
	Eg__1
	Eg__2
	Eucalyptus__grandis__Aox1d
	Populus__trichocarpa__Aox1d
	PtxPtr__1
	Ccl__2
	Csi__3
	Vv__1
	Vv__3
	Vitis__vinifera__Aox1d
	Arabidopsis__lyrata__Aox1d
	Ah__4
	Cr__5
	Cg__1
	Bs__1
	Arabidopsis__Aox1d
	Brassica__rapa__Aox1d
	Brassica__napus__Aox1d
	Brassica__oleracea__Aox1d
	Raphanus__raphanistrum__Aox1d
	Th__2
	Tp__4
	Zostera__marina__Aox1b
	XP__001694605
	XP__001703329
	Br__3
	Raphanus__raphanistrum__Aox1a2
	Raphanus__sativus__Aox1a2
;
end;
begin trees;
	tree con_50_majrule = [&U] (Brassica__rapa__Aox1a1[&length_mean=0.00280887916,prob=1.0,prob_range={1.0,1.0},prob+-sd="100+-0",length_95%HPD={1.065301E-4,0.01061034},length_median=0.001637819,prob_stddev=0.0,prob(percent)="100"]:0.001637819,(Brassica__oleracea__Aox1a1[&length_mean=0.00265748923,prob=1.0,prob_range={1.0,1.0},prob+-sd="100+-0",length_95%HPD={5.533345E-5,0.009566938},length_median=0.…
end;
begin figtree;
	set appearance.backgroundColorAttribute="Default";
	set appearance.backgroundColour=#-1;
	set appearance.branchColorAttribute="User selection";
	set appearance.branchLineWidth=1.0;
	set appearance.branchMinLineWidth=0.0;
	set appearance.branchWidthAttribute="Fixed";
	set appearance.foregroundColour=#-16777216;
	set appearance.selectionColour=#-2144520576;
	set branchLabels.colorAttribute="User selection";
	set branchLabels.displayAttribute="prob";
	set branchLabels.fontName="Agency FB";
	set branchLabels.fontSize=15;
	set branchLabels.fontStyle=0;
	set branchLabels.isShown=true;
	set branchLabels.significantDigits=2;
	set layout.expansion=659;
	set layout.layoutType="RECTILINEAR";
	set layout.zoom=187;
	set legend.attribute="length_mean";
	set legend.fontSize=10.0;
	set legend.isShown=false;
	set legend.significantDigits=4;
	set nodeBars.barWidth=4.0;
	set nodeBars.displayAttribute="length_95%HPD";
	set nodeBars.isShown=false;
	set nodeLabels.colorAttribute="User selection";
	set nodeLabels.displayAttribute="Node ages";
	set nodeLabels.fontName="sansserif";
	set nodeLabels.fontSize=8;
	set nodeLabels.fontStyle=0;
	set nodeLabels.isShown=false;
	set nodeLabels.significantDigits=4;
	set nodeShape.colourAttribute="User selection";
	set nodeShape.isShown=false;
	set nodeShape.minSize=10.0;
	set nodeShape.scaleType=Width;
	set nodeShape.shapeType=Circle;
	set nodeShape.size=4.0;
	set nodeShape.sizeAttribute="Fixed";
	set polarLayout.alignTipLabels=false;
	set polarLayout.angularRange=0;
	set polarLayout.rootAngle=0;
	set polarLayout.rootLength=100;
	set polarLayout.showRoot=true;
	set radialLayout.spread=0.0;
	set rectilinearLayout.alignTipLabels=false;
	set rectilinearLayout.curvature=0;
	set rectilinearLayout.rootLength=100;
	set scale.offsetAge=0.0;
	set scale.rootAge=1.0;
	set scale.scaleFactor=1.0;
	set scale.scaleRoot=false;
	set scaleAxis.automaticScale=true;
	set scaleAxis.fontSize=8.0;
	set scaleAxis.isShown=false;
	set scaleAxis.lineWidth=1.0;
	set scaleAxis.majorTicks=1.0;
	set scaleAxis.origin=0.0;
	set scaleAxis.reverseAxis=false;
	set scaleAxis.showGrid=true;
	set scaleBar.automaticScale=true;
	set scaleBar.fontSize=10.0;
	set scaleBar.isShown=true;
	set scaleBar.lineWidth=1.0;
	set scaleBar.scaleRange=0.0;
	set tipLabels.colorAttribute="User selection";
	set tipLabels.displayAttribute="Names";
	set tipLabels.fontName="Agency FB";
	set tipLabels.fontSize=12;
	set tipLabels.fontStyle=0;
	set tipLabels.isShown=true;
	set tipLabels.significantDigits=4;
	set trees.order=true;
	set trees.orderType="increasing";
	set trees.rooting=true;
	set trees.rootingType="User Selection";
	set trees.transform=false;
	set trees.transformType="cladogram";
end;
