# Supplementary material for: Misannotation Awareness: A Tale of Two Gene-Groups
Source: Front Plant Sci. 2016 Jun 16;7:868. doi: 10.3389/fpls.2016.00868 (PMC4909761; doi:10.3389/fpls.2016.00868)
Supplement: Supplementary file 6 [file DataSheet4.ZIP]

Archive with 2 entries (2 files):
- nucleotide sequences.xlsx
- P1-P2.fa
