# Supplementary material for: Misannotation Awareness: A Tale of Two Gene-Groups
Source: Front Plant Sci. 2016 Jun 16;7:868. doi: 10.3389/fpls.2016.00868 (PMC4909761; doi:10.3389/fpls.2016.00868)
Supplement: Supplementary file 6 [file DataSheet4.ZIP › nucleotide sequences.xlsx]

## Sheet: nucleotide
		Accession/code	Source	Species
	Ph_1	KJ848638.1	NCBI	Prunus humilis
	Ps_1	EF084004.1	NCBI	Picea sitchensis
	Dv	AB189673.1	NCBI	Dracunculus vulgaris
	Sg	M60330.1	NCBI	Sauromatum guttatum
	Pb	AB190213.1	NCBI	Philodendron bipinnatifidum
	Pd_1	XM_008786814.1	NCBI	Phoenix dactylifera
	Mn_1	XM_010095856.1	NCBI	Morus notabilis
	Pd_2	XM_008786810.1	NCBI	Phoenix dactylifera
	Zm_1	GRMZM2G074761	maizegdb.org	Zea mays
	Zm_2	GRMZM2G125669	maizegdb.org	Zea mays
	Zm_3	GRMZM2G074743	maizegdb.org	Zea mays
	Zm_4	AC233960.1	maizegdb.org	Zea mays
	Dc_1	EU286576.2	NCBI	Daucus carota
	Dc_2	EU286575.2	NCBI	Daucus carota
	Sb_1	Sb04g030820.1	ensemblgenomes.org	Sorghum bicolor
	Sb_2	Sb06g027410.1	ensemblgenomes.org	Sorghum bicolor
	Sb_3	Sb06g027420.1	ensemblgenomes.org	Sorghum bicolor
	Sb_4	Sb06g027430.1	ensemblgenomes.org	Sorghum bicolor
	Mg_1	mgv1a008863m	phytozome.net	Mimulus guttatus
	Mg_2	mgv1a009239m	phytozome.net	Mimulus guttatus
	Mg_3	mgv1a009352m	phytozome.net	Mimulus guttatus
	Ac_1	Aquca_105_00003.1	phytozome.net	Aquilegia coerulea
	Ac_2	Aquca_043_00024.1	phytozome.net	Aquilegia coerulea
	Ac_3	Aquca_033_00110.1	phytozome.net	Aquilegia coerulea
	Ac_4	Aquca_008_00134.1	phytozome.net	Aquilegia coerulea
	Br_1	Bra031351	phytozome.net	Brassica rapa
	Br_2	Bra001865	phytozome.net	Brassica rapa
	Br_3	Bra001865	phytozome.net	Brassica rapa
	Br_4	Bra023835	phytozome.net	Brassica rapa
	Br_5	Bra010153	phytozome.net	Brassica rapa
	Oe_1	JX912721.1	NCBI	Olea europaea
	Oe_2	JX912722.1	NCBI	Olea europaea
	Pv_1	Pavir.Ab02811.1	bioinfo.cau.edu.cn	Panicum virgatum
	Pv_2	Pavir.Ga00625.1	bioinfo.cau.edu.cn	Panicum virgatum
	Pv_3	Pavir.Ga00729.1	bioinfo.cau.edu.cn	Panicum virgatum
	Pv_4	Pavir.Ab01160.1	bioinfo.cau.edu.cn	Panicum virgatum
	Pv_5	Pavir.Ga00730.1	bioinfo.cau.edu.cn	Panicum virgatum
	Sl_1	XM_004230555.2	NCBI	Solanum lycopersicum
	Sl_2	NM_001247188.1	NCBI	Solanum lycopersicum
	Me	cassava4.1_010822m	phytozome.net	Manihot esculenta
	Sl_3	NM_001247191.1	NCBI	Solanum lycopersicum
	At_1	NM_113678.2	NCBI	Arabidopsis thaliana
	At_2	NM_113134.1	NCBI	Arabidopsis thaliana
	At_3	NM_125817.2	NCBI	Arabidopsis thaliana
	At_4	NM_102968.2	NCBI	Arabidopsis thaliana
	At_5	NM_113135.3	NCBI	Arabidopsis thaliana
	St_1	PGSC0003DMT400032705	archive.gramene.org	Solanum tuberosum
	St_2	PGSC0003DMT400019707	archive.gramene.org	Solanum tuberosum
	St_3	PGSC0003DMT400019708	archive.gramene.org	Solanum tuberosum
	Ms_1	KC685557.1	NCBI	Medicago sativa
	Ms_2	KC685558.1	NCBI	Medicago sativa
	Ms_3	KC685560.1	NCBI	Medicago sativa
	Tc_1	Thecc1EG016745t1	phytozome.net	Theobroma cacao
	Tc_2	Thecc1EG007483t1	phytozome.net	Theobroma cacao
	PtxPtr_1	AJ271889.2	NCBI	Populus tremula x Populus tremuloides
	PtxPtr_2	AJ251511.2	NCBI	Populus tremula x Populus tremuloides
	Na	AY422689.1	NCBI	Nicotiana attenuata
	Am_1	AB565470.1	NCBI	Arum maculatum
	Gm_1	Glyma08g07700.1	soybase.org	Glycine max
	Gm_2	Glyma04g14800.1	soybase.org	Glycine max
	Gm_3	Glyma08g07690.1	soybase.org	Glycine max
	Cs	Cucsa.398150.1	phytozome.net	Cucumis sativus
	Nt	S71335.1	NCBI	Nicotiana tabacum
	Bd_1	Bradi5g20540.1	archive.gramene.org	Brachypodium distachyon
	Bd_2	Bradi3g52505.1	archive.gramene.org	Brachypodium distachyon
	Bd_3	Bradi5g20557.1	archive.gramene.org	Brachypodium distachyon
	Bd_4	Bradi5g20547.1	archive.gramene.org	Brachypodium distachyon
	Rc_1	30063.m001399	phytozome.net	Ricinus communis
	Vv_1	XM_002262946.3	NCBI	Vitis vinifera
	Md_1	MDP0000643331	phytozome.net	Malus domestica
	Md_2	MDP0000323076	phytozome.net	Malus domestica
	Md_3	MDP0000244591	phytozome.net	Malus domestica
	Pt_1	Potri.015G019800.1	phytozome.net	Populus trichocarpa
	Pt_2	Potri.012G001500.1	phytozome.net	Populus trichocarpa
	Pt_3	Potri.012G001600.1	phytozome.net	Populus trichocarpa
	Pt_4	Potri.003G103900.1	phytozome.net	Populus trichocarpa
	Pvu_1	Phvul.002G209200.1	legumeinfo.org	Phaseolus vulgaris
	Pvu_2	Phvul.002G209100.1	legumeinfo.org	Phaseolus vulgaris
	Pvu_3	Phvul.002G127100.1	legumeinfo.org	Phaseolus vulgaris
	Fv_1	mrna24637.1-v1.0-hybrid	phytozome.net	Fragaria vesca
	Fv_2	mrna12195.1-v1.0-hybrid	phytozome.net	Fragaria vesca
	Fv_3	mrna12197.1-v1.0-hybrid	phytozome.net	Fragaria vesca
	Al_1	342380 CDS	KEGG T01578	Arabidopsis lyrata
	Al_2	479749 CDS	KEGG T01578	Arabidopsis lyrata
	Al_3	347138 CDS	KEGG T01578	Arabidopsis lyrata
	Cp_1	evm.model.supercontig_8.29	phytozome.net	Carica papaya
	Cp_2	evm.model.supercontig_42.47	phytozome.net	Carica papaya
	Ccl_1	Ciclev10001766m CDS	phytozome.net	Citrus clementina
	Csi_1	orange1.1g019765m	pathways.citrusgenomedb.org	Citrus sinensis
	Csi_2	orange1.1g020532m	pathways.citrusgenomedb.org	Citrus sinensis
	Si_1	Si010540m	uniprot.org	Setaria italica
	Si_2	Si010566m	uniprot.org	Setaria italica
	Si_3	Si017726m	uniprot.org	Setaria italica
	Si_4	Si010539m	uniprot.org	Setaria italica
	Th_1	Thhalv10005697m	phytozome.net	Thellungiella halophita
	Th_2	Thhalv10009342m	phytozome.net	Thellungiella halophita
	Th_3	Thhalv10021013m	phytozome.net	Thellungiella halophita
	Th_4	Thhalv10022022m	phytozome.net	Thellungiella halophita
	Ccl_2	Ciclev10003687m	phytozome.net	Citrus clementina
	Ccl_3	Ciclev10028835m	phytozome.net	Citrus clementina
	Cr_1	XM_006297959.1	NCBI	Capsella rubella
	Cr_2	Carubv10019557m	phytozome.net	Capsella rubella
	Cr_3	Carubv10014065m	phytozome.net	Capsella rubella
	Cr_4	Carubv10026681m	phytozome.net	Capsella rubella
	Cg_1	Cagra.3957s0019.1	phytozome.net	Capsella grandiflora
	Cr_5	Carubv10009739m	phytozome.net	Capsella rubella
	Eg_1	Eucgr.E01214.1 CDS	phytozome.net	Eucalyptus grandis
	Gr_1	Gorai.005G220500.1	phytozome.net	Gossypium raimondii
	Gr_2	Gorai.008G296600.1	phytozome.net	Gossypium raimondii
	Gr_3	Gorai.012G142200.1	phytozome.net	Gossypium raimondii
	Bj	HQ404360.1	NCBI	Brassica juncea
	Lu_1	Lus10020523	phytozome.net	Linum usitatissimum
	Pp_1	ppa008213m	phytozome.net	Prunus persica
	Pp_2	ppa008350m	phytozome.net	Prunus persica
	Pp_3	ppa024818m	phytozome.net	Prunus persica
	Pp_4	ppa014817m	phytozome.net	Prunus persica
	Vu_1	DQ100441.1	NCBI	Vigna unguiculata
	Nn_1	AB491175.1	NCBI	Nelumbo nucifera
	Mt_1	Medtr5g026620.1	phytozome.net	Medicago truncatula
	Mt_2	Medtr5g070680.1	phytozome.net	Medicago truncatula
	Os_1	NM_001060294.1	NCBI	Oryza sativa
	Os_2	NM_001060293.1	NCBI	Oryza sativa
	Os_3	NM_001054374.1	NCBI	Oryza sativa
	Cl	GU565956.1	NCBI	Citrullus lanatus
	Cm	MELO3C027020T1	melonomics.net	Cucumis melo
	Tp_1	Tp3g20140	ocri-genomics.org	Thellugiella parvula
	Tp_2	Tp3g20130	ocri-genomics.org	Thellugiella parvula
	Tp_3	Tp2g27270	ocri-genomics.org	Thellugiella parvula
	Tp_4	Tp1g28550	ocri-genomics.org	Thellugiella parvula
	Ma_1	GSMUA_Achr6T01300_001	archive.gramene.org	Musa acuminata
	Ma_2	GSMUA_Achr1T27800_001	archive.gramene.org	Musa acuminata
	Ma_3	GSMUA_Achr5T03810_001	archive.gramene.org	Musa acuminata
	Ma_4	GSMUA_Achr6T01170_001	archive.gramene.org	Musa acuminata
	Jc	Jcr4S02312.80	kazusa.or.jp/jatropha	Jatropha curcas
	Pm_1	XM_008239818.1	NCBI	Prunus mume
	Pm_2	XM_008225757.1	NCBI	Prunus mume
	Pm_3	XM_008225708.1	NCBI	Prunus mume
	Pm_4	XM_008225707.1	NCBI	Prunus mume
	Gg_1	isotig01461	Forest Tree Genome Database	Gnetum gnemon
	Gg_2	isotig01461	Forest Tree Genome Database	Gnetum gnemon
	Pta	PUT-157a-Pinus_taeda-5889	Forest Tree Genome Database	Pinus taeda
	Pme	isotig19868	Forest Tree Genome Database	Pseudotsuga menziesii
	Pma	isotig09152	Forest Tree Genome Database	Podocarpus macrophyllus
	Vv_2	NM_001281072.1	NCBI	Vitis vinifera
	Ah_1	Araha.16357s0003.1	KEGG T01578	Arabidopsis halleri
	Ah_2	Araha.62291s0001.1	KEGG T01578	Arabidopsis halleri
	Ah_3	Araha.17613s0008.1	KEGG T01578	Arabidopsis halleri
	Ah_4	Araha.63057s0001.1	KEGG T01578	Arabidopsis halleri
	Cg_2	Cagra.0248s0102.1	phytozome.net	Capsella grandiflora
	Cg_3	Cagra.1189s0012.1	phytozome.net	Capsella grandiflora
	Cg_4	Cagra.1189s0011.1	phytozome.net	Capsella grandiflora
	Cg_5	Cagra.5575s0007.1	phytozome.net	Capsella grandiflora
	Bs_1	Bostr.3359s0124.1	phytozome.net	Boechera stricta
	Bs_2	Bostr.19424s0421.1	phytozome.net	Boechera stricta
	Pg	PUT-175a-Picea_glauca-1421	plantgdb.org	Picea glauca
	Ps_2	PUT-183a-Picea_sitchensis-25517	plantgdb.org	Picea sitchensis
	Pba	PUT-177a-Pinus_banksiana-993	plantgdb.org	Pinus banksiana
	Ppt	PUT-177a-Pinus_pinaster-2804	plantgdb.org	Pinus pinaster
	Atau_1	EMT10169	archive.gramene.org	Aegilops tauschii
	Tu_1	TRIUR3_12374-T1	uniprot.org	Triticum urartu
	Atau_2	EMT02184	archive.gramene.org	Aegilops tauschii
	Atau_3	EMT12983	archive.gramene.org	Aegilops tauschii
	Tu_2	TRIUR3_08189-T1	uniprot.org	Triticum urartu
	Tu_3	TRIUR3_19476-T1	uniprot.org	Triticum urartu
	Tu_4	TRIUR3_10307-T1	uniprot.org	Triticum urartu
	Pa	isotig06527	Forest Tree Genome Database	Picea abies
	Cmo_1	scaffold13618	hardwoodgenomics.org	Castanea mollissima
	Cmo_2	scaffold22434	hardwoodgenomics.org	Castanea mollissima
	Atr_1	scaffold00038.119	phytozome.net	Amborella trichopoda
	Atr_2	scaffold00048.158	phytozome.net	Amborella trichopoda
	So_1	AY644468.1	NCBI	Saccharum officinarum
	So_2	AY644465.1	NCBI	Saccharum officinarum
	Ns_1	??	hardwoodgenomics.org	Nyssa sylvativa
	Ns_2	??	hardwoodgenomics.org	Nyssa sylvativa
	Qr	??	hardwoodgenomics.org	Quercus rubra
	Ta_1	AB078883.1	NCBI	Triticum aestivum
	Hv_1	AK365405.1	NCBI	Hordeum vulgare
	Hv_2	AK369112.1	NCBI	Hordeum vulgare
	Ob_1	XM_006652693.1	NCBI	Oryza brachyantha
	Ob_2	XM_006652692.1	NCBI	Oryza brachyantha
	Ta_2	AB078882.1	NCBI	Triticum aestivum
	Lc	JQ349006.1	NCBI	Litchi chinensis
	So_3	AY644466.1	NCBI	Saccharum officinarum
	Am_2	AB565465.1	NCBI	Arum maculatum
	Ch	JF428132.1	NCBI	Corylus heterophylla
	Ph_2	KJ848638.1	NCBI	Prunus humilis
	Lca	AB515350.1	NCBI	Lysichiton camtschatcensis
	Sr	AB183695.1	NCBI	Symplocarpus renifolius
	Aa	JX163297.1	NCBI	Anthurium andraeanum
	Vu_2	AJ319899.1	NCBI	Vigna unguiculata
	Cro	AB009395.1	NCBI	Catharanthus roseus
	Gh	DQ250028.1	NCBI	Gossypium hirsutum
	Ls	AB268481.1	NCBI	Lactuca sativa
	Osj	NM_001060293.1	NCBI	Oryza sativa Japonica Group
	Lj	BT138877.1	NCBI	Lotus japonicus
	Ob_3	XM_006648516.1	NCBI	Oryza brachyantha
	Nn_2	AB491176.1	NCBI	Nelumbo nucifera
	Mi	X79329.1	NCBI	Mangifera indica
	Nsy	XM_009806529.1	NCBI	Nicotiana sylvestris
	Nto	XM_009619864.1	NCBI	Nicotiana tomentosiformis]
	Hp_1	EU330413.2	NCBI	Hypericum perforatum
	Hp_2	EU330415.2	NCBI	Hypericum perforatum
	Aco	AB485994.1	NCBI	Arum concinnatum
	Nb	KF367455.1	NCBI	Nicotiana bethamiana
	Am_3	AB565468.1	NCBI	Arum maculatum
	Ng	EF523518.1	NCBI	Nicotiana glutinosa
	Cp_3	evm.model.supercontig_42.47 CDS	phytozome.net	Carica papaya
	Vv_3	GSVIVT01022812001	phytozome.net	Vitis vinifera
	Csi_3	orange1.1g037339m	phytozome.net	Citrus sinensis
	Rc_2	30063.m001399	phytozome.net	Ricinus communis
	Dc_3	EU286573.2	NCBI	Daucus carota
	Vv_4	GSVIVT01022814001	phytozome.net	Vitis vinifera
	Eg_2	Eucgr.E01214.1	phytozome.net	Eucalyptus grandis
	Eg_3	Eucgr.I02663.1	phytozome.net	Eucalyptus grandis
	Al_4	XM_002893674.1	NCBI	Arabidopsis lyrata
	Lu_2	XM_010512976.1	NCBI	Linum usitatissimum
	Csa	XM_010534973.1	NCBI	Camelina sativa
	Tha	XM_010534973.1	NCBI	Tarenaya hassleriana
	Py x br	XM_009344917.1	NCBI	Pyrus x bretschneideri
