# Supplementary material for: Misannotation Awareness: A Tale of Two Gene-Groups
Source: Front Plant Sci. 2016 Jun 16;7:868. doi: 10.3389/fpls.2016.00868 (PMC4909761; doi:10.3389/fpls.2016.00868)
Supplement: Supplementary file 6 [file DataSheet4.ZIP › P1-P2.fa]

>Cr_3
CTGTAGCAGCAGTTCCTGGAATGGTAGGAGGTATGTTACTACACTGCAAA
TCTCTCCGTCGTTTTGAGCAAAGTGGAGGATGGATCAAAGCTCTGCTTGA
GGAAGCAGAGAACGAGAGAATGCATCTAATGACATTCATGGAAGTAGCGA
AACCCAAATGGTACGAGAGAGCGCTTGTGATCACTGTTCAAGGAGTCTTC
TTTAACGCCTATTTCCTCGGTTACCTCATCTCTCCCAAGTTTGCTCACCG
TATGGTTGGGTACCTTGAAGAAGAAGCAATCCACTCTTACACTGAGTTCC
TCAAGGAACTCGACAAAGGCAATATTGAGAACGTTCCTGCTCCGGCTATT
GCCATTGATTACTGGAGACTCCCTGCTAATGCAACACTCCGTGATGTTGT
GATGGTTGTTCGTGCTGACGAGGCGCATCACCGTGACGTCAACC
>Cr_1
CTGTAGCAGCAGTTCCTGGAATGGTAGGAGGTATGTTACTACACTGCAAA
TCTCTCCGTCGTTTTGAGCAAAGTGGAGGATGGATCAAAGCTCTGCTTGA
GGAAGCAGAGAACGAGAGAATGCATCTAATGACATTCATGGAAGTAGCGA
AACCCAAATGGTACGAGAGAGCGCTTGTGATCACTGTTCAAGGAGTCTTC
TTTAACGCCTATTTCCTCGGTTACCTCATCTCTCCCAAGTTTGCTCACCG
TATGGTTGGGTACCTTGAAGAAGAAGCAATCCACTCTTACACTGAGTTCC
TCAAGGAACTCGACAAAGGCAATATTGAGAACGTTCCTGCTCCGGCTATT
GCCATTGATTACTGGAGACTCCCTGCTAATGCAACACTCCGTGATGTTGT
GATGGTTGTTCGTGCTGACGAGGCGCATCACCGTGACGTCAACC
>Cg_3
CTGTAGCAGCAGTTCCTGGAATGGTAGGAGGTATGTTACTACACTGCAAA
TCTCTCCGTCGTTTTGAGCAAAGTGGAGGATGGATCAAAGCTCTGCTTGA
GGAAGCAGAGAACGAGAGAATGCATCTCATGACATTCATGGAAGTAGCGA
AACCCAAATGGTACGAGAGAGCGCTTGTGATCACTGTTCAAGGAGTCTTC
TTTAACGCCTATTTCCTCGGTTACCTCATCTCTCCCAAGTTTGCTCACCG
TATGGTTGGGTACCTTGAAGAAGAAGCAATCCACTCTTACACTGAGTTCC
TCAAGGAACTCGACAAAGGCAACATTGAGAACGTTCCTGCTCCGGCTATT
GCCATTGATTACTGGAGGCTCCCTGCTAATGCAACACTCCGTGATGTTGT
GATGGTTGTTCGTGCTGACGAGGCGCATCACCGTGACGTCAACC
>Bs_2
CTGTAGCAGCAGTGCCAGGAATGGTAGGAGGAATGTTACTCCACTGCAAA
TCGCTCCGTCGTTTTGAGCAAAGTGGAGGATGGATCAAAGCCTTACTCGA
GGAAGCAGAGAATGAGAGAATGCATCTTATGACATTCATGGAAGTCGCGA
AACCCAAATGGTACGAGAGAGCTCTCGTGATCACTGTTCAAGGAGTCTTC
TTCAACGCATATTTCCTTGGTTACCTAATCTCTCCCAAGTTTGCTCACCG
TATGGTTGGGTACCTTGAAGAAGAAGCAATCCACTCTTACACTGAGTTCC
TCAAGGAACTTGACAAAGGTAACATTGAGAACGTTCCTGCTCCGGCTATT
GCCATTGATTACTGGAGGCTCCCTGCTGATGCAACACTCCGTGATGTTGT
GATGGTTGTTCGTGCCGACGAGGCGCATCACCGTGACGTCAACC
>Al_2
CTGTAGCAGCAGTACCTGGAATGGTTGGAGGAATGTTACTACACTGCAAA
TCGCTTCGACGTTTTGAGCAAAGTGGAGGATGGATTAAGGCTCTTCTTGA
GGAAGCGGAGAATGAGAGAATGCATCTTATGACATTCATGGAAGTTGCGA
AACCGAAATGGTACGAGAGAGCGCTTGTGATCACTGTGCAAGGAGTTTTC
TTCAACGCGTATTTCCTTGGTTACCTAATCTCTCCCAAGTTTGCTCACCG
TATGGTTGGATACCTTGAAGAAGAAGCAATCCATTCTTACACTGAGTTTC
TCAAGGAACTTGACAAAGGTAACATTGAGAATGTTCCTGCTCCGGCTATT
GCTATTGATTACTGGAGGCTTCCTGCTGATGCAACACTCCGTGATGTTGT
GATTGTTGTTCGTGCTGACGAGGCTCATCACCGTGATGTCAACC
>Ah_2
CTGTAGCAGCAGTGCCTGGAATGGTTGGAGGAATGTTACTACACTGCAAA
TCGCTTCGACGTTTTGAGCAAAGTGGAGGATGGATTAAAGCCCTTCTTGA
GGAAGCAGAGAATGAGAGAATGCATCTTATGACATTCATGGAAGTCGCGA
AACCGAAATGGTACGAGAGAGCGCTTGTGATTACTGTGCAAGGAGTTTTC
TTCAACGCATATTTCCTTGGTTACTTAATCTCTCCCAAGTTTGCTCATCG
TATGGTTGGATATCTTGAAGAAGAAGCAATCCATTCTTACACTGAGTTTC
TCAAGGAACTTGACAAAGGTAACATTGACAATGTTCCTGCTCCGGCTATC
GCTATTGATTACTGGAGGCTTCCTGCTGATGCAACACTCCGTGATGTTGT
GATTGTTGTTCGTGCTGACGAGGCTCATCACCGTGATGTCAACC
>At_5
CTGTAGCAGCAGTACCTGGAATGGTTGGAGGAATGTTACTACACTGCAAA
TCGCTTCGACGTTTTGAGCAAAGTGGAGGATGGATTAAGGCTCTTCTTGA
GGAAGCAGAGAATGAGAGAATGCATCTTATGACATTCATGGAAGTCGCGA
AACCGAAATGGTACGAGAGAGCGCTCGTGATCACTGTGCAAGGAGTCTTC
TTCAACGCTTATTTCCTTGGTTACTTAATCTCTCCCAAGTTTGCTCATCG
TATGGTTGGGTACCTTGAAGAAGAAGCGATCCATTCTTATACTGAGTTTC
TCAAGGAACTTGACAAAGGTAACATTGAGAATGTTCCTGCTCCGGCTATT
GCTATTGATTACTGGAGGCTTCCTGCTGATGCGACACTTCGTGATGTTGT
GATGGTTGTTCGTGCTGACGAGGCTCATCACCGTGATGTAAACC
>Csa
CTGTGGCAGCAGTGCCTGGAATGGTTGGAGGAATGTTGCTACACTGCAAA
TCTCTCCGTCGTTTTGAGCAAAGTGGAGGATGGATCAAAGCTTTACTCGA
GGAAGCGGAGAATGAGAGGATGCATCTCATGACTTTCATGGAAGTTGCGA
AACCCAAATGGTACGAGAGAGCTCTTGTGATCACTGTGCAAGGAGTTTTC
TTTAACGCCTATTTCCTTGGTTACCTCATCTCTCCCAAGTTTGCTCACCG
TATGGTTGGGTACCTTGAAGAGGAAGCGATCCATTCTTACACTGAGTTCC
TCAAGGAACTTGACAAACGTAACATTGAGAACGTTCCTGCTCCTGCTATT
GCCATTGATTACTGGAGGCTCCCTGCTGATGCTACGCTCCGTGATGTTGT
GATGGTTGTTCGTGCTGACGAGGCGCATCACCGTGACGTCAACC
>Bj
CTGTAGCAGCAGTGCCCGGAATGGTAGGAGGAATGTTACTCCACTGCAAA
TCTCTCAGGCGCTTTGAGCAAAGCGGAGGATGGATCAAAGCTCTTCTCGA
GGAAGCAGAGAACGAGAGGATGCATCTCATGACGTTCATGGAAGTCGCTA
AACCCAAATGGTACGAGAGAGCTCTAGTCATCACCGTCCAAGGAGTCTTC
TTCAACGCCTATTTCCTCGGTTACTTGATCTCCCCCAAGTTTGCTCACCG
TATGGTTGGGTACCTTGAAGAAGAAGCTATCCACTCGTACACTGAGTTCC
TCAAGGAACTTGACAAAGGCAACATCGAGAACGTACCTGCTCCGGCTATC
GCTATTGATTACTGGAGGCTCCCTGCTGATGCGACCCTTCGTGATGTGGT
GATGGTGGTCCGTGCTGACGAGGCTCATCACCGTGACGTTAACC
>Br_1
CTGTAGCAGCAGTGCCCGGAATGGTAGGAGGAATGTTACTCCACTGCAAA
TCTCTCAGGCGCTTTGAGCAAAGCGGAGGATGGATCAAAGCTCTTCTCGA
GGAAGCAGAGAACGAGAGGATGCATCTCATGACGTTCATGGAAGTCGCTA
AACCCAAATGGTACGAGAGAGCTCTAGTCATCACCGTCCAAGGAGTCTTC
TTCAACGCCTATTTCCTCGGTTACTTGATCTCCCCCAAGTTTGCTCACCG
TATGGTTGGGTACCTTGAAGAAGAAGCTATCCACTCGTACACTGAGTTCC
TCAAGGAACTTGACAAAGGTAACATCGAGAACGTACCTGCTCCGGCTATC
GCTATTGATTACTGGAGGCTCCCTGCTGATGCGACCCTTCGTGATGTGGT
GATGGTGGTCCGTGCTGACGAGGCTCATCACCGTGACGTCAACC
>Br_3
CTGTAGCAGCAGTGCCCGGAATGGTTGGAGGAATGTTACTCCACTTTAAA
TCTCTCAGACGCTTTGAGCAAAGCGGAGGATGGATCAAAGCCCTTCTCGA
GGAAGCAGAGAACGAGAGGATGCATCTCATGACGTTCATGGAAGTCGCTA
AACCCAAATGGTACGAGAGAGCTCTTGTCATCACTGTCCAAGGAGTCTTC
TTCAACGCTTATTTCCTCGGTTACCTAATCTCTCCCAAGTTTGCTCACCG
TATGGTTGGCTACCTTGAGGAAGAAGCAATCCACTCGTACACTGAGTTTC
TCAAGGAGCTTGACAAAGGTAACATTGATAATGTCCCTGCTCCGGCTATT
GCTATTGATTACTGGAGGCTTCCTGCTGATGCAACCCTTCGTGACGTTGT
CATGGTGGTCCGTGCTGACGAGGCGCATCACCGTGATGTTAACC
>Tp_1
CTGTAGCAGCAGTGCCCGGAATGGTCGGAGGAATGTTACTCCATTGCAAA
TCGCTCAGGAGGTTTGAGCAAAGTGGAGGATGGATCAAAGCTCTTCTCGA
AGAAGCAGAGAACGAGAGGATGCATCTCATGACGTTCATGGAAGTCGCTA
AACCCAAATGGTACGAGAGAGCTCTTGTGATCACTGTCCAAGGAGTCTTC
TTCAACGCTTATTTCCTCGGTTACTTGATTTCCCCGAAGTTCGCTCACCG
TATGGTTGGGTACCTTGAAGAAGAAGCAATCCATTCATACACTGAATTTC
TCAAGGAACTTGACAAAGGTAACATCGAGAACGTCCCTGCTCCAGCTATC
GCCATTGATTACTGGAGGCTCCCTGCCGGTGCAACCCTTCGTGACGTTGT
CATGGTGGTCCGTGCCGACGAAGCTCATCACCGTGACGTTAACC
>Th_3
CTGTAGCAGCAGTGCCCGGAATGGTCGGAGGAATGTTGCTTCACTGCAAA
TCTCTCCGGAGGTTTGAGCAAAGCGGAGGATGGATCAAAGCTCTTCTCGA
GGAAGCAGAGAACGAGAGGATGCATCTCATGACATTCATGGAGGTAGCGA
AACCCAAATGGTACGAGAGAGCTCTCGTGATCACTGTTCAAGGCGTTTTC
TTCAACGCTTATTTCCTCGGATACCTAATCTCCCCGAAATTCGCTCACCG
TATGGTTGGTTACCTTGAAGAAGAAGCAATCCATTCGTACACTGAGTTCC
TCAAGGAACTCGACAAAGGTAACATCGAGAACGTTCCTGCTCCCGCCATT
GCCATTGATTACTGGAGGCTCCCTGCCGATGCAACACTTCGTGATGTCGT
CATGGTTGTTCGTGCCGACGAGGCTCATCACCGTGACGTTAACC
>At_2
CGGTTGCAGCGGTTCCAGGAATGGTTGGAGGGATGTTAGTACACTGCAAA
TCGCTTCGACGGTTTGAACAAAGCGGTGGTTGGATCAAAGCCCTACTTGA
AGAAGCAGAGAACGAGAGAATGCATTTAATGACATTCATGGAAGTCGCGA
AACCTAATTGGTACGAACGAGCTCTTGTGATTGCCGTTCAAGGCATTTTC
TTCAATGCTTATTTCCTTGGATACCTAATTTCTCCCAAATTTGCTCATCG
TATGGTTGGATACCTTGAGGAAGAAGCAATCCACTCTTACACTGAGTTTC
TTAAAGAACTCGATAATGGTAACATCGAAAATGTGCCTGCACCGGCTATT
GCCATTGATTACTGGAGACTTGAAGCTGATGCGACGCTTCGTGATGTCGT
CATGGTGGTCCGTGCTGATGAAGCGCATCACCGTGATGTTAACC
>Al_1
CGGTTGCAGCGGTTCCAGGAATGGTTGGAGGGATGTTAGTCCACTGCAAA
TCGCTTCGACGGTTTGAACAAAGCGGTGGTTGGATCAAAGCCCTACTTGA
AGAAGCAGAGAACGAGAGAATGCATTTAATGACATTCATGGAAGTCGCGA
AACCCAATTGGTACGAACGAGCTCTTGTGATTGCCGTTCAAGGCGTTTTT
TTCAACGCTTATTTCCTCGGATACCTAATCTCTCCCAAATTTGCTCATCG
TATGGTTGGATACCTTGAGGAAGAAGCAATCCACTCTTACACTGAGTTTC
TTAAAGAACTCGATAACGGTAACATCGAAAACGTTCCTGCACCGGCTATT
GCCATTGATTACTGGAGGCTTGAAGCAGATGCGACGCTTCGTGATGTCGT
CATGGTGGTCCGTGCTGATGAAGCGCATCACCGTGACGTTAACC
>Ah_1
CGGTAGCAGCGGTTCCAGGAATGGTTGGAGGGATGTTAGTCCACTGCAAA
TCGCTTAGGCGTTTTGAACAAAGCGGTGGTTGGATCAAAGCCCTACTTGA
AGAAGCAGAGAACGAGAGAATGCACTTAATGACATTCATGGAAGTCGCGA
AACCAAATTGGTACGAACGAGCTCTTGTGATCGCCGTTCAAGGCGTTTTC
TTCAACGCTTATTTCCTCGGATACCTAATCTCTCCCAAATTTGCTCATCG
TATGGTTGGATACCTTGAGGAAGAAGCAATCCACTCTTACACTGAGTTTC
TTAAAGAACTAGATAATGGTAACATTGAAAATGTCCCTGCACCGGCTATT
GCCATAGATTACTGGAGGCTTGAAGCTGACGCGACGCTTCGTGATGTCGT
CATGGTGGTCCGTGCTGATGAAGCGCATCACCGTGACGTTAACC
>Tp_2
CGGTAGCAGCGGTTCCAGGAATGGTTGGAGGAATGTTAGTGCACTGCAAA
TCGCTGAGGCGGTTTGAACAAACCGGCGGTTGGATAAAAGCACTTCTTGA
AGAAGCAGAGAACGAGAGAATGCACTTAATGACATTCATGGAAGTCGCGA
AACCCAATTGGTACGAACGCGCACTCGTGATCGCCGTTCAAGGCGTTTTC
TTCAACGCATATTTCCTCGGATACATAATCTCACCGAAGTTCGCTCACCG
TATGGTTGGATACCTTGAGGAAGAAGCAATCCACTCTTACACTGAATTCC
TCAAAGAACTCGATAACGGTAACATCAAAAACGTTCCTGCACCGGCCATA
GCCATTGATTACTGGAGGATTGACGCAGACGCAACGCTTCGTGATGTCGT
CATGGTGGTTCGTGCTGATGAAGCGCATCACCGTGACGTTAACC
>Br_4
CGGTAGCAGCGGTTCCAGGAATGGTCGGAGGAATGTTAGTACACTGCAAA
TCGCTGAGGCGGTTTGAACAAAGCGGCGGTTGGATCAAAGCACTCCTTGA
AGAAGCAGAGAACGAGAGAATGCACTTGATGACATTCATGGAAGTCGCAA
AACCCAATTGGTACGAACGTGCCCTCGTGATCGCCGTTCAAGGCGTTTTC
TTCAACGCATATTTCCTCGGATACATAATCTCGCCCAAGTTTGCTCACCG
TATGGTTGGATACCTTGAGGAAGAAGCAATCCACTCTTACACTGAATTCC
TCAAGGAACTTGATAATGGTAACATCGAAAACGTTCCTGCACCAGCCATA
GCCATTGATTACTGGAGGCTCCCTGCTGATGCAACGCTTCGTGATGTTGT
CATGGTGGTTCGTGCTGATGAAGCACATCACCGTGACGTTAACC
>Cr_2
CAGTAGCAGCGGTACCAGGAATGGTAGGAGGGATGCTTATGCACTTCAAA
TCGCTCAGACGTTTCGAACAAAGCGGTGGTTGGATCAAAGCCCTTTTGGA
AGAAGCAGAGAACGAGAGAATGCACTTGATGACATTCATGGAAGTCGCGA
AACCAAAGTGGTACGAACGAGCTCTTGTGATCGCCGTACAAGGAGTTTTC
TTCAATGCTTATTTACTCGGATACCTAATCTCTCCCAAGTTCGCTCATCG
TATGGTTGGATACCTTGAAGAAGAAGCAATACATTCTTACACTGAGTTTC
TCAAGGAACTCGATAACGGTAACATCGAAAACGTTCCTGCGCCGGCTATT
GCTATTGATTACTGGAGGCTTGAAGCTGACGCAACGCTTCGTGATGTTGT
CATGGTGGTTCGTGCTGATGAGGCGCATCACCGTGACGTTAACC
>Cg_5
CGGTAGCAGCAGTACCAGGAATGGTAGGAGGGATGCTTATGCACTTCAAA
TCTCTTAGACGTTTCGAACAAAGCGGTGGTTGGATCAAAGCTCTTCTAGA
AGAAGCAGAGAACGAGAGAATGCACTTGATGACATTCATGGAAGTCGCGA
AACCAAAGTGGTACGAACGAGCTCTTGTGATCGCCGTACAAGGAGTTTTC
TTCAATGCTTATTTACTCGGATACCTAATCTCTCCCAAGTTCGCTCATCG
TATGGTTGGATACCTTGAGGAAGAAGCAATACATTCTTACACTGAGTTTC
TCAAGGAACTCGATAACGGTAACATCGAAAACGTTCCTGCGCCGGCTATT
GCTATTGATTACTGGAGGCTTGAAGCTGACGCAACGCTTCGTGATGTTGT
CATGGTGGTTCGTGCTGATGAGGCGCATCACCGTGACGTTAACC
>Al_3
CGGTTGCAGCGGTGCCAGGAATGGTTGGAGGGATGCTTATGCACTTCAAA
TCGCTTCGGCGTTTCGAACAAAGTGGGGGTTGGATCAAAGCCCTTCTTGA
AGAAGCAGAGAATGAGAGAATGCACTTAATGACATTCATGGAAGTCGCGA
AACCCAAATGGTACGAACGAGCTCTTGTGATCGCTGTTCAAGGCGTTTTC
TTCAACGCTTATTTACTCGGATACTTAATCTCCCCCAAATTTGCTCATCG
TATGGTTGGATACCTTGAGGAAGAAGCAATACATTCTTACACCGAATTTC
TCAAAGAACTTGATAATGGTAACATTGAAAACGTTCCTGCACCGGCTATT
GCTATTGATTACTGGAGGCTTGAAGCTGACGCAACGCTTCGTGATGTCGT
CATGGTGGTTCGTGCTGATGAGGCCCATCACCGTGATGTTAACC
>At_1
CGGTTGCAGCGGTTCCAGGAATGGTTGGAGGGATGCTTATGCACTTCAAA
TCTCTCAGGCGTTTCGAACAAAGTGGGGGTTGGATCAAAGCCCTTCTCGA
AGAAGCAGAGAATGAGAGAATGCACTTAATGACATTCATGGAAGTAGCGA
AACCCAAATGGTACGAACGAGCTCTTGTGATCTCTGTTCAAGGGGTTTTC
TTCAACGCTTATTTAATCGGATACATAATCTCTCCCAAGTTTGCTCATCG
TATGGTTGGATACCTTGAGGAAGAAGCAATACATTCTTACACTGAGTTTC
TCAAAGAACTCGATAACGGTAACATCGAAAATGTTCCTGCACCGGCTATC
GCTGTTGATTACTGGAGGCTTGAAGCTGATGCAACGCTTCGTGATGTTGT
CATGGTGGTTCGTGCTGATGAGGCGCATCACCGTGACGTTAACC
>Cg_4
CGGTCGCAGCGGTTCCAGGAATGGTTGGAGGGATGTTAGTCCACTGCAAA
TCTCTCCGGCGTTTTGAACAAAGTGGTGGTTGGATCAAAGCTTTACTCGA
AGAAGCAGAGAACGAGAGGATGCACTTGATGACATTCATGGAAGTCGCCA
AACCCAATTGGTACGAACGTGCCATTGTGATCGCGGTCCAAGGCGTTTTC
TTCAACGCTTATTTCCTCGGATACCTAATCTCTCCCAAGTTTGCTCACCG
TATGGTTGGATACCTTGAGGAAGAAGCAATCCACTCTTACACTGAGTTTC
TTAAAGAACTCGATAACGGTAACATCGAGAACGTGCCTGCTCCGGCTATA
GCTATTGATTACTGGAGGCTTGAAGCGGACGCGACTCTACGTGATGTTGT
CATGGTGGTCCGTGCTGATGAGGCGCATCACCGTGATGTCAACC
>Th_4
CGGTAGCAGCGGTTCCAGGAATGGTCGGTGGAATGTTGGTACACTGCAAA
TCTCTCCGGCGATTCGAACAAAGCGGCGGTTGGATCAAAGCCCTTTTAGA
AGAAGCAGAGAACGAGAGGATGCACTTGATGACATTCATGGAAGTCGCTA
AACCAAATTGGTACGAACGTGCCCTCGTGATCGCCGTGCAAGGCGTTTTC
TTCAACGCTTATTTCCTCGGATACCTAATCTCGCCGAAGTTCGCACACCG
TATGGTTGGATACCTTGAGGAAGAAGCAATCCACTCTTACTCTGAGTTCC
TCAAGAAACTCGATAACGGTAACATCGAGAACGTTCCTGCTCCGGCCATA
GCTATCGATTACTGGAGGCTCGAAGCAGACGCGACGCTTCGTGATGTTGT
CATGGTGGTTCGTGCTGATGAAGCTCACCACCGTGACGTTAACC
>Tha
CGGTGGCTGCGGTACCCGGAATGGTCGGGGGAATGCTTCTGCACTGCAAA
TCCCTGAGACGGTTCGAACACAGCGGAGGATGGATCAAAGCCCTACTGGA
AGAAGCAGAGAACGAGAGAATGCACCTCATGACTTTCATGGAAGTCGCCA
AGCCCAGATGGTACGAGAGAGCCCTCGTTATTACTGTCCAAGGCGTCTTC
TTCAACGCCTACTTCCTCGGATACTTGATCTCCCCAAAGTTCGCTCACCG
CATGGTTGGATACCTTGAGGAAGAAGCAATTCACTCGTACACAGAGTTCC
TCAAGGAACTCGACAAGGGAAACATCAAGAACGTGCCTGCTCCGGCCATA
GCCATCGACTACTGGAGGCTTCCTGCCGATGCAACTCTCCGTGATGTGGT
TATGGTCGTCAGGGCCGATGAAGCTCACCACCGTGACGTCAACC
>Nto
CAGTGGCTGCAGTGCCTGGAATGGTAGGAGGAATGTTGTTGCACTGCAAA
TCACTGAGGCGATTCGAACAGAGTGGGGGATGGATTAAAACACTGTTAGA
AGAAGCTGAAAATGAGAGGATGCACCTCATGACTTTCATGGAAGTAGCCA
AGCCTAATTGGTACGAGCGTGCACTTGTCTTTGCAGTGCAAGGCGTCTTC
TTCAACGCCTACTTTGTCACTTACCTTCTTTCTCCAAAGTTGGCTCATCG
TATCGTTGGATACTTGGAAGAAGAGGCTATTCATTCCTACACTGAGTTCC
TAAAGGAATTGGACAAGGGTAACATTGAGAACGTCCCTGCTCCTGCTATT
GCCATTGATTACTGGCGTCTCCCTAAAGACTCCACTCTCCGTGATGTTGT
CTTGGTTGTTAGGGCTGACGAGGCTCATCACCGTGATGTCAACC
>Nt
CAGTGGCTGCAGTGCCTGGAATGGTAGGAGGAATGTTGTTGCACTGCAAA
TCACTTAGGCGATTCGAACAGAGTGGGGGATGGATCAAAACACTGTTAGA
TGAAGCTGAAAATGAGAGGATGCACCTCATGACTTTCATGGAAGTAGCCA
AGCCTAATTGGTACGAGCGTGCACTTGTCTTTGCAGTGCAAGGCGTCTTC
TTCAACGCCTACTTTGTCACTTACCTTCTTTCTCCAAAGTTGGCTCATCG
TATTGTTGGATACTTGGAAGAAGAGGCTATTCATTCCTACACCGAGTTCC
TAAAGGAATTGGACAAGGGTAACATTGAGAACGTCCCTGCTCCTGCTATT
GCCATTGATTACTGCCGTCTCCCTAAAGACTCCACTCTCCTGGATGTTGT
CTTGGTTGTTAGGGCTGACGAGGCTCATCACCGTGATGTCAACC
>Nsy
CAGTGGCTGCAGTGCCTGGAATGGTGGGAGGAATGTTGTTGCACTGCAAA
TCACTGAGGCGATTCGAACAGAGTGGAGGATGGATCAAAGCACTGTTAGA
AGAAGCTGAAAATGAGAGGATGCACCTCATGACTTTCATGGAAGTAGCCA
AGCCTAATTGGTACGAGCGTGCACTAGTCTTTGCAGTGCAAGGCGTCTTC
TTCAACGCCTACTTTGTCACTTACCTTCTTTCACCAAAGTTGGCTCATCG
TATCGTGGGTTACTTGGAAGAAGAGGCAATTCATTCCTACACTGAGTTCC
TAAAGGAATTGGACAAGGGTAACATTGAGAACGTTCCTGCTCCTGCTATT
GCCATCGATTACTGGCGTCTCCCTAAAGACTCCACTCTCCGTGATGTTGT
CTTGGTTGTTAGGGCTGACGAGGCTCATCACCGTGATGTCAACC
>Na
CAGTGGCTGCAGTGCCTGGAATGGTGGGAGGAATGTTGTTGCACTGCAAA
TCACTGAGGCGATTCGAACAGAGTGGAGGATGGATCAAAGCACTGTTAGA
AGAAGCTGAAAATGAGAGGATGCATCTAATGACTTTCATGGAAGTTGCCA
AGCCTAATTGGTACGAGCGTGCACTTGTCTTTGCAGTGCAAGGCGTCTTC
TTCAACGCCTACTTTGTCACTTACCTTGTTTCTCCAAAGTTGGCTCATCG
TATCGTTGGATACTTGGAAGAAGAGGCTATTCATTCCTACACCGAGTTCC
TCAAGGAATTGGACAAGGGTAACATTGAGAACGTCCCTGCTCCTGCTATT
GCCATTGATTACTGGCGTCTCCCTAAAGACTCCACTCTCCGTGATGTTGT
CGTGGTTGTTAGGGCTGACGAGGCTCATCACCGCGATGTCAACC
>Nb
CAGTGGCTGCAGTGCCTGGAATGGTAGGAGGAATGTTGTTGCACTGCAAA
TCACTGAGGCGATTCGAACAGAGTGGAGGATGGATCAAAGCACTGTTAGA
AGAAGCTGAAAATGAGAGGATGCATCTAATGACTTTCATGGAAGTAGCCA
AGCCTAATTGGTACGAGCGTGCACTTGTGTTTGCAGTCCAAGGCGTCTTC
TTCAACGCCTATTTTGTCACTTACCTTCTTTCTCCAAAGTTGGCTCACCG
TATTGTGGGTTACCTGGAAGAAGAGGCTATTCATTCCTACACTGAGTTCC
TCAAGGAATTAGACAAGGGTAATATTGAGAACGTTCCTGCTCCTGCTATT
GCCATTGATTACTGGCGTCTCCCTAAAGATTCCACTCTCCGTGATGTTGT
CTTGGTTGTTAGGGCTGACGAGGCTCATCACCGTGATGTCAACC
>Ng
CAGTGGCTGCTGTGCCGGGAATGGTGGGAGGAATGTTGTTGCACTGCAAA
TCACTGAGGCGATTCGAGCAGAGTGGAGGATGGATCAAAGCACTGTTAGA
AGAAGCTGAAAATGAGAGGATGCATCTCATGACTTTCATGGAAGTAGCCA
AGCCTAATTGGTACGAGCGTGCGCTTGTCTTTGCAGTGCAAGGTGTCTTC
TTCAACGCCTACTTTGTCACTTACCTGCTTTCTCCAAAGTTGGCTCACCG
TATCGTGGGTTACTTGGAAGAAGAGGCTATTCATTCCTACACTGAGTTCC
TCAAGGAATTGGACAAGGGTAATATTGAGAACGTCCCTGCTCCTGCTATT
GCCATTGATTACTGGCGTCTCCCTAAAGACTCCACTCTCCGTGACGTTGT
CTTGGTTGTAAGGGCTGACGAAGCTCATCACCGCGATGTCAACC
>St_3
CAGTGGCGGCGGTGCCTGGAATGGTGGGAGGTATGTTGTTGCACTGCAAG
TCATTGAGGCGATTCGAACAGAGTGGTGGATGGATCAAAGCTCTGCTTGA
AGAAGCCGAAAACGAGAGGATGCATTTGATGACTTTCATGGAAGTTGCAA
AGCCAAATGTGTACGAACGTGCCCTGGTTTTCGCAGTGCAAGGTGTCTTC
TTCAACGCTTACTTTGCTGCTTACCTTATTTCCCCAAAATTGGCTCATCG
TATCGTGGGATATTTGGAAGAAGAAGCTGTTCATTCGTACACTGAGTTCC
TCAAGGAATTGGACAATGGTAACATTGAGAACGTACCTGCTCCTGCTATT
GCTATTGATTACTGGCGTTTGCCTAAGGATGCCACTCTCCGCGATGTTGT
CTTGGTTGTTAGGGCTGATGAGGCTCATCATCGCGATGTCAACC
>Sl_2
CAGTGGCGGCGGTGCCTGGAATGGTGGGAGGTATGTTGTTGCATTGTAAG
TCATTGAGGCGATTCGAACAGAGTGGTGGATGGATCAAAGCTCTGTTAGA
AGAAGCTGAAAACGAGAGGATGCATTTGATGACTTTCATGGAAGTTGCAA
AGCCAAATGTATACGAACGTGCTCTGGTTTTCGCAGTGCAAGGCGTCTTC
TTCAACGCTTACTTTGCTGCATACCTTATTTCCCCAAAATTGGCTCATCG
TATCGTCGGATATTTGGAAGAAGAGGCTGTACATTCGTACACCGAGTTCC
TCAAGGAATTGGACAATGGTAACATTGAGAACGTTCCTGCTCCCGCTATT
GCTATTGATTACTGGCGACTGCCTAAGGATGCCACTCTCCGCGATGTTGT
CTTGGTTGTTCGGGCTGATGAGGCTCATCATCGCGATGTCAACC
>Mg_1
CAGTGGCGGCGGTGCCTGGAATGGTCGGAGGAATGCTATTGCATTGCAAG
TCCCTACGGAGATTCGAGCACAGCGGGGGTTGGATCAAAGCACTTCTAGA
AGAAGCGGAAAACGAGAGAATGCATCTAATGACATTCATGGAAGTATCTC
AGCCAAGGTGGTACGAGCGTGCCTTGGTGTTCACTGTGCAAGGCGTCTTC
TTCAACGCCTACTTTTTGACCTATCTAATATCCCCCAAGATGGCTCACCG
TGTAGTGGGATATTTGGAAGAGGAAGCAATACATTCGTATACAGAGTTCT
TGAAAGAGCTTGACAAGGGCAATATTGAAAATGTTCCTGCCCCTGCTATT
GCGATTGACTATTGGCGCCTCCCTCCAAACTCTACCCTACGTGACGTTGT
TGTTGTTGTTAGGGCTGACGAGGCTCACCACCGTGATGTCAATC
>Pm_1
CTGTGGCAGCAGTGCCTGGGATGGTAGGAGGGATGCTGCTGCACTGCAAG
TCCCTGAGGCGGTTCGAGCACAGCGGAGGGTGGATCAAAGCCCTGCTGGA
AGAAGCGGAGAACGAGCGAATGCACCTCATGACCTTCATGGAAGTAGCCA
AGCCCAAGTGGTACGAGCGTGCCTTAGTTGTCACGGTTCAAGGTGTCTTC
TTCAATGCTTACATGTTGGGTTATCTGCTCTCCCCTAAATTCGCTCATCG
AATGGTCGGGTACCTTGAGGAGGAAGCAATCCACTCCTACACTGAGTTCC
TCAAGGAGTTGGATAAAGGGAACATAGAGAATGTGCCAGCTCCAGCCATT
GCTATTGACTATTGGCAGCTCCCACCTAACTCTACGTTGAGAGATGTTGT
CACGGTTGTTAGGGCAGATGAGGCACATCATCGAGATGTCAATC
>Pp_4
CTGTGGCAGCAGTGCCTGGGATGGTAGGAGGGATGCTGCTGCACTGCAAG
TCCTTGAGGCGGTTCGAGCACAGCGGAGGGTGGATCAAAGCCCTGCTGGA
AGAAGCAGAGAACGAGCGAATGCACCTCATGACCTTCATGGAAGTAGCTA
AGCCCAAGTGGTACGAGCGTGCCTTAGTTGTCACAGTTCAAGGTGTCTTC
TTCAATGCTTACTTGTTGGGGTATCTGCTCTCCCCTAAATTCGCTCATCG
AATGGTCGGGTACCTTGAGGAGGAAGCAATCCACTCCTACACTGAGTTCC
TCAAGGAGTTAGATAAAGGGAACATAGAGAATGTGCCAGCTCCAGCCATT
GCTATTGATTATTGGCAGCTCCCACCTAACTCTACGTTGAGAGATGTTGT
CACGGTTGTTAGGGCAGATGAGGCACATCATCGAGATGTCAATC
>Py x br
CAGTGGCAGCAGTTCCCGGAATGGTAGGAGGGATGTTGCTGCACTGCAAG
TCCCTACGGCGGTTCGAGCACAGCGGAGGGTGGATCAAAGCTCTGCTGGA
AGAAGCCGAGAACGAGCGAATGCACCTCATGACATTCATGGAAGTAGCCA
ACCCCAAGTGGTACGAGCGTGCCCTCGTCTTTGCGGTTCAAGGCGTCTTC
TTCAACGCCTACTTCGTAGGGTATATGGCTTCCCCAAAATTCGCTCATCG
AATGGTTGGGTACCTTGAGGAGGAAGCAATCCACTCGTACACTGAGTTCC
TCAAGGAGCTGGATAAAGGGAACATAGAGAATGTGCCAGCTCCGGCGATT
GCCATTGATTACTGGCAGCTGCCACCTGACTCGACTCTGAGAGACGTTGT
CACGGTTGTTAGGGCGGATGAGGCACACCACCGCGATGTCAATC
>Fv_1
CAGTGGCAGCAGTGCCTGGGATGGTAGGAGGGATGCTGCTGCACTGCAAG
TCCCTTAGGCGATTTGAGCACAGCGGCGGCTGGATCAAAGCTCTTCTTGA
AGAAGCCGAGAACGAGCGCATGCACCTCATGACCTTCATGGAAGTCGCCA
AGCCCAGGTGGTACGAGCGTGCCCTCGTCTTTGCAGTTCAAGGTGTCTTC
TTCAATGCTTACTTCTTGGGATATATGATTTCGCCAAAGTTTGCTCATAG
AATGGTTGGGTATCTTGAGGAGGAAGCAATTCACTCATATACTGAGTTCC
TCAAGGAATTGGACAAAGGTAACATTGAGAATGTTCCTGCTCCAGCCATC
GCTATTGATTATTGGCAGCTACCACCCAATTCCACCTTGAGAGATGTTGT
TACAGTTGTTAGGGCAGACGAGGCTCACCACCGAGATGTCAATC
>Qr
CAGTGGCAGCAGTACCTGGCATGGTAGGAGGTATGCTATTGCACTGCAAG
TCACTGAGACGATTTGAGCATAGTGGTGGCTGGATCAAAGCACTGCTGGA
AGAAGCCGAGAATGAGCGTATGCACCTCATGACCTTCATGGAGGTAGCCA
ATCCTAGGTGGTATGAGCGTGCCCTTGTGTTTACTGTCCAAGGTGTTTTC
TTCAATGCTTACTTCTTAGGCTACTTGATATCCCCCAAATTCGCTCATCG
TGTGGTGGGTTACCTTGAGGAGGAAGCAATTCACTCATACACCGAGTTCC
TCAAAGAATTGGACAAGGGTAACATTGAAAACGTTCCTGCTCCAGCCATT
GCTATTGATTACTGGCAGCTTCCTGCTGGCTCAAACTTACGCGATGTTGT
CATGGTTGTAAGAGCAGATGAGGCTCACCACCGTGATGTTAACC
>Cmo_2
CAGTGGCAGCAGTACCTGGCATGGTAGGAGGTATGCTATTGCACTGCAAG
TCACTGAGGCGATTTGAGCATAGTGGTGGCTGGATCAAAGCACTGCTGGA
AGAAGCTGAGAATGAGCGTATGCACCTCATGACCTTCATGGAGGTAGCCA
AGCCAAGGTGGTATGAGCGTGCCCTTGTGTTTACTGTCCAAGGTGTTTTC
TTCAATGCTTACTTCTTAGGCTACATGATATCCCCCAAATTCGCTCATCG
TGTGGTGGGTTACCTTGAGGAGGAAGCAATTCACTCATACACCGAGTTCC
TTAAGGAATTGGACAAGGGTAACATTGAAAATGTTCCTGCTCCAGCCATT
GCTATTGATTACTGGCAGCTGCCTGCTGGCTCAAACTTACGCGATGTCGT
CATGGTTGTAAGAGCAGATGAGGCTCACCACCGTGATGTTAACC
>Vu_1
CGGTGGCAGCAGTGCCTGGGATGGTAGCAGGAATGTTACTGCACTTGAAG
TCACTTAGAAGATTTGAGCACAGTGGGGGTTGGATCAAAGCACTGCTAGA
AGAAGCAGAAAATGAACGGATGCACCTAATGACGTTCATGGAAGTGGCAA
AGCCAAAGTGGTACGAGCGTGCTCTAGTCATAACTGTGCAAGGTGTTTTC
TTCAATGCATACTTCTTGGGCTATATGATCTCTCCTAAATTTGCACACCG
CATGGTGGGTTACCTTGAGGAGGAGGCAATACACTCCTACACGGAGTTCC
TCAAGGAATTGGACAAAGGCAACATAGAAAATGTGCCAGCTCCGGCCATT
GCCATCGACTACTGGCAGCTCCCACCAGACTCCACTTTAAAGGATGTTGT
CACGGTTGTCAGAGCTGACGAGGCACACCACCGTGATGTCAACC
>Pvu_3
CAGTGGCAGCAGTGCCTGGGATGGTAGGAGGCATGCTACTGCACTTCAAA
TCCCTTCGAAGATTCGAGCAGAGTGGCGGTTGGATCAAAGCACTGCTAGA
AGAAGCAGAAAATGAAAGGATGCACCTAATGACGTTCATGGAAGTGGCAA
AGCCAAAGTGGTATGAGCGTGCTCTAGTCATAACTGTGCAAGGTGTTTTC
TTCAATGCATACTTCTTGGGGTATATGATCTCACCAAAATTTGCACACCG
CATGGTGGGTTACCTTGAGGAGGAAGCAATACACTCCTACACAGAGTTCC
TCAAGGAATTGGACAAAGGCAATATTCAAAATGTGCCAGCTCCAGCCATT
GCCATCGACTACTGGCAGCTCCCACCAGACGCCACTTTAAGGGATGTTGT
CATGGTTGTCAGAGCAGACGAGGCACACCATCGTGATGTCAACC
>Gm_2
CAGTGGCTGCAGTCCCTGGGATGGTAGCAGGCATGCTACTTCACTGCAAA
TCCCTAAGAAGATTTGAGCACAGTGGTGGTTGGATCAAAGCACTGCTGGA
AGAAGCAGAGAACGAGCGTATGCACCTAATGACCTTCATGGAAGTGGCAA
AGCCAAAGTGGTATGAGCGTGCACTAGTGATAACTGTGCAAGGTGTTTTC
TTCAATGCATACTTCTTGGGGTATTTGTTGTCACCTAAATTCGCACACCG
CATGGTTGGTTACCTGGAGGAGGAAGCAATTCACTCCTACACAGAGTTCC
TTAAGGAGCTGGACAAGGGCAATATCGAAAATGTGCCGGCTCCAGCCATT
GCCATTGACTACTGGCAGCTCCCACCAGGCTCCACTTTAAGGGATGTTGT
CATGGTTGTAAGAGCTGATGAGGCACACCATCGTGATGTCAACC
>Ms_1
CAGTAGCTGCTGTCCCTGGCATGGTAGGAGGAATGCTGCTTCACTGCAAA
TCATTGCGCCGATTTGAGCACAGTGGTGGATGGATCAAAGCTTTGCTAGA
AGAAGCAGAGAACGAGCGCATGCACCTAATGACTTTCATGGAAGTGGCAA
AACCAAAGTGGTATGAACGTGCACTTGTCATAACTGTCCAGGGTGTTTTC
TTCAATGCTTATTTCTTAGGCTATTTGCTCTCACCCAAATTTGCACACCG
TATGGTTGGTTACCTTGAGGAAGAAGCTATTCACTCATACACTGAGTTTC
TCAAGGAGCTTGACAAGGGTAATATTGAAAATGTCCCTGCTCCAGCTATT
GCTATTGACTATTGGCAGCTTCCTCAAAACTCTACTTTAAGGGATGTTGT
CGAGGTTGTCAGGGCTGATGAAGCACATCATCGCGATGTTAACC
>Mt_1
CAGTAGCTGCTGTCCCTGGGATGGTAGGAGGAATGCTGCTTCACTGCAAA
TCATTGCGCCGATTTGAGCAAAGTGGTGGATGGATCAAAGCATTGCTAGA
AGAAGCCGAGAACGAGCGCATGCATCTAATGACTTTCATGGAAGTGGCAA
AACCAAAGTGGTATGAACGTGCTCTGGTCATAACTGTCCAAGGTGTTTTC
TTCAATGCTTATTTCTTAGGCTATTTGCTCTCACCAAAATTTGCACACCG
TATGGTTGGTTACCTTGAGGAGGAAGCTATTCACTCATACACTGAGTTTC
TCAAGGAACTTGATAAAGGCAACATCGAAAACGTTCCTGCTCCAGCTATT
GCTATTGACTATTGGCAGCTTCCCCAAAACTCTACTTTAAGGGATGTTGT
AGAGGTTGTCAGAGCTGATGAAGCACATCATCGCGATGTTAACC
>Gr_2
CAGTGGCAGCAGTGCCAGGAATGGTGGGAGGAATGCTATTACACTGCAAG
TCATTAAGGAGATTTGAACACAGTGGAGGTTGGATCAAAGCACTGTTGGA
AGAGGCTGAGAATGAACGTATGCACCTAATGACATTCATGGAGGTGTCGG
ATCCTAGATGGTACGAACGTGCCCTTGTATTTGCTGTCCAAGGTGTATTC
TTCAATGCTTACTTCTTGGGGTATATTATATCACCTAAATTTGCCCATCG
AGTGGTGGGATACCTTGAGGAAGAAGCAATCCACTCTTACACCGAGTTCC
TCAAGGAGTTGGACAATGGTAACATTGAGAATGTGCCAGCTCCACCTATT
GCTATTGATTACTGGCGCTTGCCCCCTAACTCCACTCTGCGAGATGTTGT
TTTGGCTGTGAGGGCAGATGAGGCACATCACCGTGATGTTAACC
>Gh
CAGTGGCAGCAGTGCCAGGGATGGTGGGAGGGATGCTATTACACTGCAAG
TCATTAAGGAGATTTGAACACAGTGGAGGTTGGATCAAAGCACTGTTGGA
AGAGGCTGAGAATGAACGTATGCACCTAATGACATTCATGGAGGTATCGG
ATCCTAGATGGTACGAACGTGCCCTTGTATTTGCTGTCCAAGGTGTATTC
TTCAATGCTTACTTCTTGGGATATATTATATCACCTAAATTTGCCCATCG
AGTGGTGGGTTATCTTGAAGAAGAAGCAATCCACTCTTACACCGAGTTCC
TCAAGGAGTTGGACAATGGTAACATTGAGAATGTGCCAGCTCCACCTATT
GCTATTGATTACTGGCGCTTGCCCCCTAACTCCACTCTGCGAGATGTTGT
TTTGGCTGTGAGGGCAGATGAGGCACATCACCGTGATGTTAACC
>Tc_1
CTGTGGCAGCAGTGCCTGGGATGGTGGGAGGAATGCTGCTGCACTGCAAG
TCGTTGAGGGGATTTGAACACAGTGGAGGATGGATCAAAGCACTGTTGGA
AGAGGCTGAGAATGAGCGTATGCACCTGATGACCTTTATGGAGGTGGCCA
AGCCTAGATGGTATGACCGCGCCCTTGTATTAGCCGTCCAAGGTGTTTTC
TTCAATGCTTACTTCTTGGGCTATATTATTTCACCCAAATTTGCCCACCG
GATGGTGGGCTACCTTGAGGAGGAAGCAATACACTCTTACACTGAGTTTC
TCAAGGAGTTGGACAATGGTAACATAGAAAATGTCCCTGCTCCAGCCATT
GCTATTGATTATTGGCGCTTGGCCCCTGACTCCACTCTGCGAGATGTTGT
TATGGTTGTGAGGGCAGATGAGGCACATCACCGTGATGTTAACC
>Pt_3
CTGTGGCAGCAGTGCCAGGAATGGTAGGAGGCATGCTGCTGCACTGCAGG
TCCTTGAGGCGATTTGAGCACAGTGGAGGATGGATCAAAGCATTACTTGA
AGAGGCTGAAAACGAGCGAATGCATCTCATGACATTCATGGAGGTGTCAA
ATCCCAGGTGGTATGAGCGTGCTCTAGTGTTTACTGTCCAAGGTGTTTTC
TTCAATGCTTACTTCCTTGGCTACCTCATCTCCCCGAAATTCGCTCATCG
CATGGTGGGGTATCTCGAGGAGGAAGCTATTCACTCTTACACCGAGTTCC
TGAAGGAGTTGGACAAAGGCAACATTAAGAATGTTCCTGCTCCTGCCATT
GCTATTGATTACTGGCGCTTGCCTCCTAACTCCACCCTCCGCGATGTTGT
TGTGGCTGTTAGAGCTGATGAAGCACATCACCGCGATGTGAATC
>Pt_2
CTGTGGCAGCAGTGCCAGGAATGGTAGGAGGCATGCTGCTGCACTGCAAG
TCCTTGAGGCGATTTGAGCACAGTGGAGGATGGATCAAAGCATTACTTGA
AGAGGCTGAAAACGAGCGAATGCATCTCATGACATTCATGGAGGTGGCAA
ATCCCAGGTGGTATGAACGTGCTCTAGTGATTACTGTCCAAGGTGTTTTC
TTCAATGCTTACTTCCTTGGCTACCTCATCTCCCCGAAATTCGCTCATCG
CATGGTGGGGTATCTCGAGGAGGAAGCTATTCATTCTTACACCGAGTTCC
TGAAGGAGTTGGACAAAGGCAACATTAAGAATGTTCCAGCTCCTGCCATC
GCTATTGATTATTGGCGCTTGCCTCCTAACTCCACCCTCCGCGATGTTGT
TGAGGTTGTTAGAGCTGATGAAGCACATCACCGTGATGTAAATC
>PtxPtr_2
CGGTGGCAGCAGTGCCGGGAATGGTAGGAGGCATGCTGCTACACTGCAAG
TCCTTGAGGCGATTTGAGCACAGTGGAGGATGGATCAAAACACTTCTTGA
CGAGGCTGAAAACGAGCGTATGCATCTCATGACGTTCATGGAGGTGGCGA
AGCCCAGGTGGTATGAGCGCGCTCTGGTGATCACTGTCCAAGGTGTTTTC
TTGAATGCTTACTTCCTTGGCTACATCATCTCCCCCAAATTCGCTCATCG
CATGGTGGGGTACCTCGAGGAAGAAGCTATCCACTCCTACACCGAGTTCT
TGAAGGAGTTGGACAAAGGCAACATTGAGAATGTTCCTGCTCCGGCCATT
GCTGTTGATTACTGGCGGTTGCCTCCTGACGCCACCCTCCGCGATGTTGT
TCTGGTTGTGAGAGCTGATGAGGCCCACCACCGCGATGTGAATC
>Pt_1
CTGTGGCAGCAGTGCCAGGAATGGTAGGAGGCATGCTGCTACACTGCAAG
TCATTGAGGCGATTTGAGCACAGTGGAGGATGGATCAAAACATTACTTGA
CGAGGCTGAAAACGAGCGGATGCATCTCATGACATTCATGGAGGTGGCAA
AGCCCAGGTGGTATGAGCGCGCTCTGGTGATTACTGTCCAAGGTGTTTTC
TTGAATGCTTACTTCCTTGGCTACATTATCTCCCCCAAATTCGCTCATCG
CATGGTGGGGTACCTCGAGGAAGAAGCTATCCATTCCTACACCGAGTTCC
TGAAGGAGTTGGACAAAGGCAACATTGAGAATGTTCCTGCTCCTGCCATT
GCTGTTGATTACTGGCGGTTGCCTCCTAACGCCACCCTCCGCGATGTTGT
TCTGGTTGTGAGAGCTGATGAGGCCCATCACCGCGATGTGAATC
>Lc
CAGTGGCGGCAGTGCCTGGCATGGTTGGCGGGCTGCTTCTACATTGCAAG
TCATTGAGGCGATTTGAGCATAGCGGGGGCTGGATTAAAGCACTATTGGA
AGAGGCTGAGAACGAGCGTATGCATCTCATGACATTCATGGAGGTAACCA
AACCTAAGTGGTACGAGCGAGCGCTTGTGTTTACAGTCCAAGGTGTCTTC
TTCAATGCTTACTTCCTGGGCTATCTGATTTCCCCGAAATTTGCTCACCG
CATGGTGGGTTACCTTGAGGAGGAAGCAATACATTCATACACTGAATTCC
TCAAGGAGCTAGACAAAGGCAACATTGAGAACGTGCCAGCTCCTGCCATT
GCCATTGATTATTGGCGCATGCCCCCCGATTCGACTCTCAGGGATGTCGT
CATGGTTGTCAGAGCAGATGAGGCTCACCACCGGGATGTCAATC
>Lu_2
CAGTGGCAGCAGTGCCAGGGATGGTAGGAGGGATGTTGCTCCACTGCAAG
TCACTTAGGAAGTTTGAGCACAGCGGTGGATGGATCCGAGCACTCCTGGA
AGAAGCAGAGAACGAGAGGATGCACCTCATGACATTCATGGAAGTTGCTC
AGCCTAAGTGGTACGAGCGTGCTTTGGTCATGGCAGTTCAGGGCGTCTTC
TTCAACGCCTACTTTTTAGGGTACATCATCTCCCCCAAATTTGCACACAG
AATGGTGGGCTACTTGGAAGAGGAGGCCATCCACTCCTACACCGAGTTCC
TCAAGGAGCTTGACAAGGGCAACATTGAGAATGTGCCTGCTCCTGCAATC
GCCATCGACTACTGGAGGCTCCCTGCTGATGCTACATTAAGAGATGTTGT
CGTGGTTGTCAGAGCTGATGAGGCTCATCATCGCGATGTCAATC
>Csi_1
CAGTGGCGGCAGTCCCCGGGATGGTGGGAGGGATGCTGTTGCATTGCAAG
TCATTGAGGCGTTTCGAGCACAGCGGTGGTTGGATTAAGGCTTTGTTGGA
AGAAGCAGAGAATGAACGAATGCATTTGATGACATTCATGGAGGTAGCAA
AGCCTAAATGGTACGAGCGTGCTCTTGTGTTTGCAGTGCAAGGTGTGTTC
TTCAATGCTTACTTCTTGGGCTATCTCATCTCGCCTAAGTTCGCTCATCG
GATGGTTGGGTACCTTGAGGAAGAAGCAATCCACTCGTACACCGAGTTCC
TCAAGGAGTTGGATAAAGGTAACATTGAGAACGTTCCTGCTCCGGCCATT
GCCACTGATTACTGGAGGTTGCCTCCGAACTCGACTCTCAAGGATGTTGT
GCTGGTTGTAAGAGCAGATGAGGCTCACCACCGTGATGTTAATC
>Pba
CAGTGGCTGCTGTCCTAGGGATGGTTGGAGGAATGCTCCTCCACTGCAAG
TCCCTCAGAAAATTTCAACACAGTGGTGGATGGATAAAAGCTCTTTTAGA
AGAAGCTGAGAATGAGAGGATGCACCTCATGACATTTATGGAGGTGGCAA
AACCCAGGTGGTATGAGAGGGCCTTGGTCTTTACAGTGCAAGGAATCTTC
TTCAATGCATACTTCCTCATGTACATCCTTTCCCCCAAACTTGCACACAG
GATTACGGGTTATCTTGAAGAAGAAGCTATCCACTCCTACACTGAATTTC
TCAAGGAGCTGGACAAAGGCAACATTCCAAACGTGCCAGCCCCTGCTATA
GCTATAGATTACTGGAGGCTTCCCAAGGATTCAACTCTCAGAGATGTGGT
TGTGGTAGTTAGGGCTGATGAGGCGCACCATCGCGACGTCAACC
>Ppt
CAGTGGCTGCTGTCCCAGGGATGGTTGGAGGAATGCTCCTCCACTGCAAG
TCCCTCAGAAAATTTCAGCACAGTGGTGGATGGATAAAAGCTCTTTTAGA
AGAAGCTGAGAATGAGAGGATGCACCTCATGACATTTATGGAGGTGGCAA
AACCCAAGTGGTATGAGAGGGCCTTGGTCTTAACAGTGCAAGGAATCTTC
TTCAATGCATACTTCCTCATGTACATCCTTTCCCCCAAACTTGCACACAG
GATTACAGGTTATCTTGAAGAAGAAGCTATCCACTCCTACACTGAATTTC
TCAAGGAGCTGGACAAAGGCAACATTCCAAACGTGCCAGCCCCTGCTATA
GCTATAGATTACTGGAGGCTTCCCAAGGATTCAACTCTCAGAGATGTGGT
TGTGGTAGTTAGGGCTGATGAGGCGCACCATCGCGACGTCAACC
>Pta
CAGTCGCTGCTGTCCCAGGGATGGTTGCAGGAATGCTCCTCCACTGCAAG
TCCCTCAGAAAATTTCAACACAGTGGTGGATGGATAAAAGCTCTTTTAGA
AGAAGCTGAGAATGAGAGGATGCACCTCATGACATTTATGGAGGTGGCAA
AACCCAGGTGGTATGAGAGGGCCTTGGTCTTTACAGTGCAAGGAATCTTC
TTCAATGCATACTTCCTCACGTACATCCTTTCCCCCAAACTTGCACACAG
GATTACGGGTTATCTTGAAGAAGAAGCTATCCACTCCTACACTGAATTTC
TCAAGGAGCTGGACAAAGGCAACATTCCAAACGTGCCAGCCCCTGCTATA
GCTATAGATTACTGGAGGCTTCCCAAGGATTCAACTCTCAGAGATGTGGT
TGTGGTAGTTAGGGCTGATGAGGCGCACCATCGCGACGTCAACC
>Pa
CTGTGGCTGCTGTCCCAGGAATGGTTGGAGGAATGCTCCTCCACTGCAAG
TCCCTCAGGAAATTTCAGCACAGTGCTGGATGGATAAAGGCTCTTTTAGA
AGAAGCTGAGAACGAGAGAATGCACCTCATGACATTTATGGAGGTGGCAC
AGCCCAAGTGGTATGAGAAGGCCTTGGTCTTTACAGTGCAAGGAATCTTC
TTCAACGCATACTTCCTCATGTACATCTTTTCCCCCAAACTTGCACACAG
GATTGTGGGTTATCTTGAAGAAGAAGCTATCCACTCCTACACTGAATTTA
TCAAGGAGCTCGACAAAGGCACAATTCCAAACGTGCCAGCCCCTGCCATA
GCTATAGATTACTGGAGGCTTCCCAAGGATTCAACTCTCAGAGATGTGGT
TCTGGTAGTCAGGGCTGATGAGGCGCACCATCGTGACGTCAACC
>Pg
CTGTGGCTGCTGTCCCAGGAATGGTTGGAGGAATGCTTCTCCACTGCAAG
TCCCTCAGGAAATTTCAGCACAGTGCTGGATGGATAAAGGCTCTTTTAGA
AGAAGCTGAGAACGAGAGAATGCACCTCATGACATTTATGGAGGTGGCAC
AGCCCAAGTGGTATGAGAAGGCCTTGGTCTTTACAGTGCAAGGAGTCTTC
TTCAACGCATACTTCCTCATGTACATCTTTTCCCCCAAACTTGCACACAG
GATTGTGGGTTATCTTGAAGAAGAAGCTATCCACTCCTACACTGAATTTA
TCAAGGAGCTCGACAAAGGCACAATTCCAAACGTGCCAGCGCCTGCCATA
GCTATAGATTACTGGAGGCTTCCCAAGGATTCAACTCTCAGAGATGTGGT
TCTGGTAATCAGGGCTGATGAGGCGCACCATCGTGACGTCAACC
>Pme
CTGTGGCTGCTGTCCCAGGAATGGTTGGAGGAATGCTCCTCCACTGTAAG
TCCCTCAGGAAATTCCAGCACAGTGGTGGATGGATAAAGGCTCTTTTAGA
AGAAGCTGAGAATGAGAGGATGCACCTCATGACATTTATGGAGGTGGCAC
AGCCCAAGTGGTATGAGAGGGCGTTGGTCTTTACAGTACAAGGAGTCTTC
TTCAATGCATACTTCCTCATGTACATCGTTTCCCCCAAACTTGCACACAG
GATTGTGGGTTATCTTGAAGAAGAAGCTATTCACTCATACACTGAATTTC
TCAAGGAGCTTGACAAAGGCAACATTCCAAACGTGCCAGCCCCTGCCATA
GCTATAGATTACTGGAGGCTTCCCAAGGATTCAACTCTCAGAGATGTGGT
TATGGTAATTAGGGCTGATGAGGCTCACCATCGCGACGTCAACC
>Ps_1
CTGTGGCTGCTGTCCCAGGAATGGTGGGGGGAATGCTCCTCCACTGTAAG
TCCCTCAGGAAATTTCAGCACAGTGCTGGATGGATAAAGGCTCTCTTAGA
AGAAGCTGAGAATGAGAGGATGCACCTCATGACATTCATGGAGGTGACAA
AGCCCAATTGGTTCGAGAGGGCCTTGGTCTTTGCAGTGCAAGGAGTCTTC
TTCAATACATATTTCCTCGTGTACATCATTTCCCCCAAACTCGCACACAG
GATTGTGGGTTACCTTGAAGAAGAAGCTGTTTACTCCTATACCGAATTCC
TCAAGGAACTGGACAATGGCAACATTCCGAATGGGCCAGCCCCTGCCATA
GCGATAGATTACTGGAGACTTCCCAAGGATTCAACTCTCAGAGATGTGGT
TATGGTAGTCAGGGCTGATGAGGCTCACCATCGCGATGTCAACC
>Ps_2
CTGTGGCTGCTGTCCCAGGAATGGTGGGGGGAATGCTCCTCCACTGTAAG
TCCCTCAGGAAATTTCAGCACAGTGCTGGATGGATAAAGGCTCTCTTAGA
AGAAGCTGAGAATGAGAGGATGCACCTCATGACATTCATGGAGGTGACAA
AGCCCAATTGGTTCGAGAGGGCCTTGGTCTTTGCAGTGCAAGGAGTCTTC
TTCAATACATATTTCCTCGTGTACATCATTTCCCCCAAACTCGCACACAG
GATTGTGGGTTACCTTGAAGAAGAAGCTGTTTACTCCTATACCGAATTCC
TCAAGGAACTGGACAATGGCAACATTCCGAATGGGCCAGCCCCTGCCATA
GCGATAGATTACTGGAGACTTCCCAAGGATTCAACTCTCAGAGATGTGGT
TATGGTAGTCAGGGCTGATGAGGCTCACCATCGCGATGTCAACC
>Pma
CTGTGGCTGCTGTCCCAGGGATGGTAGGAGGGATGCTCCTACACTGCAAA
TCACTGAGGAGATTCCAGCACAGTGGGGGATGGATTAAGGCTCTTTTAGA
GGAAGCAGAGAACGAACGGATGCATCTGATGACATTCATGGAGGTAGCAA
AGCCCAAATGGTACGAGAGAGCCTTGGTGTTTACCGTGCAAGGAGTCTTC
TTCAATGCTTATTTCCTCCTCTATTTGATGTCTCCCAAGCTTGCTCACAG
GATTGTGGGTTACCTTGAGGAAGAAGCCATCCACTCTTACACTGAATTCA
TCAAGGAGATTGACAATGGCAACATTCCAAATATACCTGCACCTGCCATT
GCCATAGATTATTGGAGGCTTCCCAAAGATTCAACTCTCAGGGATGTGGT
TATGGTTGTCCGAGCTGATGAGGCTCATCATCGTGATGTCAACC
>Cp_1
CAGTGGCGGCTGTGCCAGGGATGGTGGGGGGAATGCTGCTACACTGCAAA
TCACTAAGAAAATTCGAGCATAGTGGGGGTTGGATAAAAGCACTGCTAGA
AGAAGCTGAGAATGAGAGGATGCACCTGATGACATTCATGGAGGTAGCAA
AACCCAAATGGTACGAACGAGCGTTAGTATTTGCAGTGCAGGGCGTCTTC
TTCAACGCATATTTCTTAGGGTATTTGGTTTCTCCAAAATTTGCTCATCG
GATGGTGGGGTATTTGGAAGAAGAAGCCATACATTCTTACACAGAGTTTC
TTAAAGAAATCGATAATGGGAACATTGAGAATGTGCCTGCGCCCGCCATT
GCTATTGATTACTGGCGCCTGCCTTCTGGCTCAACTCTCCGAGATGTTGT
CATGGTTGTCAGAGCCGATGAGGCGCATCACCGTGATGTTAATC
>Hp_2
CAGTGGCCGCGGTGCCAGGCATGGTAGGAGGAATGCTCCTCCACTGCAAG
TCACTGAGGCGCTTCGAGCACAGCGGAGGATGGATCAAAACCCTACTGGA
CGAGGCAGAGAACGAGCGGATGCACTTGATGACATTCATGGAGGTTGCCA
AGCCCAAATGGTACGAGCGTGCTCTGGTCTTCACAGTGCAGGGCGCCTTC
TTCAACATCTACTTTCTGGGGTATCTCATTTCCCCCAAGTTCGCGCATAG
GGTGGTTGGATACCTCGAGGAAGAAGCAATCCACTCCTACACCGAGTTTC
TCAAGGAGTTGGACAATGGCAACATCGAGAATGTGCCTGCTCCTGCAATT
GCTGTCGACTACTGGCGCCTACCTCCCAACTCCACTCTAAAGGATGTGGT
TCAGGTTGTCAGGGCCGACGAGGCTCATCACCGCGACGTCAATC
>Dc_3
CGGTAGCTGCTGTCCCTGGCATGGTCGGGGGAATGTTGCTTCATTGCAAG
TCACTCAGGCGCTTTGAGCACAGCGGAGGTTGGATCAAGACCTTGTTAGA
TGAAGCTGAAAATGAAAGAATGCACCTCATGACATTCATGGAGGTGTCCC
AGCCAAGATGGTACGAGCGCGCTCTTGTGTTCACTGTACAGGGTGTCTTC
TTCAACGCCTACTTCCTTGCATATCTAGCATCTCCCAAACTGGCTCACCG
AGTCGTTGGATACTTGGAAGAGGAAGCAATTCACTCCTATACTGAGTTCC
TCAAGGAGTTGGACAAAGGCACTATTGAGAATGTTCCTGCTCCGGCTATT
GCCATTGATTACTGGCGCCTCCCGGCTGACTCTACATTGCGAGATGTAGT
CATGGTTGTTAGGGCAGATGAGGCTCACCACCGAGATGTTAACC
>Os_2
CGGTGGCGGCGGTGCCGGGGATGGTGGGCGGCATGCTGCTCCACCTCCGG
TCCCTCCGGCGCTTCGAGCAGAGCGGCGGCTGGATCCGCACGCTGCTGGA
AGAGGCCGAGAACGAGCGCATGCACCTGATGACCTTCATGGAGGTGGCGA
ACCCAAAGTGGTACGAGCGCGCCCTCGTCATCACCGTCCAGGGCGTCTTC
TTCAACGCCTACTTCCTGGGTTACCTCCTCTCCCCCAAGTTCGCGCACCG
CGTCGTCGGCTACCTCGAGGAGGAGGCCATCCACTCGTACACCGAGTTCC
TCAAGGACCTCGAGGCCGGCAAGATCGACAACGTCCCTGCCCCGGCCATC
GCCATCGACTACTGGCGCCTCCCCGCCAACGCCACGCTCAAGGACGTCGT
CACCGTCGTGCGCGCCGACGAGGCTCACCACCGCGACGTCAATC
>Osj
CGGTGGCGGCGGTGCCGGGGATGGTGGGCGGCATGCTGCTCCACCTCCGG
TCCCTCCGGCGCTTCGAGCAGAGCGGCGGCTGGATCCGCACGCTGCTGGA
AGAGGCCGAGAACGAGCGCATGCACCTGATGACCTTCATGGAGGTGGCGA
ACCCAAAGTGGTACGAGCGCGCCCTCGTCATCACCGTCCAGGGCGTCTTC
TTCAACGCCTACTTCCTGGGTTACCTCCTCTCCCCCAAGTTCGCGCACCG
CGTCGTCGGCTACCTCGAGGAGGAGGCCATCCACTCGTACACCGAGTTCC
TCAAGGACCTCGAGGCCGGCAAGATCGACAACGTCCCTGCCCCGGCCATC
GCCATCGACTACTGGCGCCTCCCCGCCAACGCCACGCTCAAGGACGTCGT
CACCGTCGTGCGCGCCGACGAGGCTCACCACCGCGACGTCAATC
>Ob_2
CGGTGGCGGCAGTGCCGGGGATGGTGGGCGGCATGCTGCTCCACCTCCGC
TCCCTCCGGCGCTTCGAGCAGAGCGGCGGGTGGATCCGCACGCTGCTGGA
GGAGGCCGAGAACGAGCGCATGCACCTCATGACCTTCATGGAGGTGGCGA
AGCCGAGGTGGTACGAGCGCGCCCTCGTCATCACCGTCCAGGGCGTCTTC
TTCAACGCCTACTTCCTGGGCTACCTCCTCTCCCCCAAGTTCGCGCACCG
CGTCGTCGGGTACCTCGAGGAGGAGGCCATCCACTCCTACACCGAGTTCC
TCAAGGACCTCGAGGCCGGCAAGATCGACAACGTCCCTGCCCCTGCCATC
GCCGTCGACTACTGGCGCCTCCCCGCCGACGCCACGCTCAAGGACGTCGT
CACCGTCGTGCGCGCCGACGAGGCTCACCACCGTGACGTCAATC
>Ta_2
CTGTTGCCGCCGTGCCGGGGATGGTGGGCGGCATGCTCCTGCACCTGCGC
TCCCTCCGGCGCTTCGAGCAGAGCGGCGGCTGGATCCGCGCGCTGCTGGA
GGAGGCCGAGAACGAGCGCATGCACCTCATGACCTTCATGGAGGTGGCGC
AGCCGAGGTGGTACGAGCGCGCCCTCGTCATCGCCGTCCAGGGCGTCTTC
TTCAACGCCTATTTCTTCGGCTACCTCATCTCGCCCAAGTTCGCACACCG
CGTCGTCGGGTACCTCGAGGAGGAGGCCGTCCACTCCTACACCGAGTTCC
TCAAGGACCTCGACGACGGCAAGATCGACAACGTCCCCGCCCCTGCCATC
GCCATCGACTACTGGCGCCTCCCTGCCAACGCCACCCTCAAGGACGTGGT
CACCGTGGTCCGCGCCGACGAGGCTCACCACCGCGACGTCAACC
>Tu_4
CTGTCGCCGCAGTGCCGGGGATGGTGGGCGGCATGCTCCTCCACCTGCGC
TCCCTCCGGCGCTTCGAGCAGAGCGGCGGGTGGATCCGCGCGCTGCTGGA
GGAGGCCGAGAACGAGCGCATGCATCTCATGACCTTCATGGAGGTGGCGC
AGCCGAGGTGGTACGAGCGCGCCCTCGTCATCGCCGTCCAGGGCGTCTTC
TTCAACGCCTACTTCTTCGGCTACCTCATCTCGCCCAAGTTCGCGCACCG
CGTCGTCGGGTACCTGGAGGAGGAGGCCGTCCACTCCTACACCGAGTTCC
TCAAGGACCTCGACGACGGCAAGATCGACAACGTCCCCGCCCCGGCCATC
GCCATCGACTACTGGCGCCTCCCTGCCAACGCCACCCTCAAGGACGTGGT
CACCGTGGTCCGCGCCGACGAGGCTCACCACCGCGACGTCAACC
>Atau_3
CTGTTGCCGCAGTGCCGGGGATGGTGGGCGGCATGCTCCTCCACCTGCGC
TCGCTCCGGCGCTTCGAGCAGAGCGGCGGCTGGATCCGCGCGCTGCTGGA
GGAGGCCGAGAACGAGCGCATGCACCTCATGACCTTCATGGAGGTGGCGC
AGCCCAGGTGGTACGAGCGCGCCCTCGTCATCGCCGTCCAGGGCGTCTTC
TTCAACGCCTACTTCTTCGGCTACCTCATCTCGCCCAAGTTCGCGCACCG
CGTCGTCGGGTACCTCGAGGAGGAGGCCGTCCACTCCTACACGGAGTTCC
TCAAGGACCTCGACGACGGCAAGATCGACAACGTCCCCGCCCCGGCCATC
GCCATCGACTACTGGCGCCTCCCTGCCAACGCCACCCTCAAGGACGTGGT
CACCGTGGTGCGCGCCGACGAGGCTCACCACCGCGACGTCAACC
>Sb_2
CCGTAGCAGCGGTGCCCGGGATGGTGGGCGGCATGCTGCTCCACCTGCGC
TCACTCCGCCGCTTCGAGCAGAGCGGCGGCTGGATCCGCGCGCTGCTGGA
GGAGGCCGAGAACGAGCGCATGCACCTCATGACCTTCATGGAGGTGGCGA
AGCCGAGGTGGTACGAGCGCGCGCTCGTCATCACCGTCCAGGGCGTCTTC
TTCAACGCCTACTTCCTCGGCTACCTCCTGTCCCCGAAGTTCGCGCACCG
CGTCGTCGGCTACCTGGAGGAGGAGGCCATCCACTCGTACACCGAGTACC
TCAAGGACCTCGAGGCCGGCAAGATCGAGAACGTCCCCGCCCCGTCCATC
GCCATCGACTACTGGCGCCTCCCCGCTAACGCCACGCTCAAGGACGTCGT
CACTGTCGTGCGCGCCGACGAGGCTCACCACCGCGACGTCAACC
>So_2
CCGTGGCAGCGGTGCCTGGGATGGTGGGCGGCATGCTGCTCCACCTGCGC
TCACTCCGCCGCTTCGAGCAGAGCGGCGGCTGGATCCGCGCGCTGCTGGA
GGAGGCCGAGAACGAGCGCATGCACCTCATGACCTTCATGGAGGTGGCGA
AGCCGAGGTGGTACGAGCGCGCGCTCGTCATCACCGTCCAGGGCGTCTTC
TTCAACGCCTACTTCCTCGGCTACCTCCTTTCCCCGAAGTTCGCGCACCG
CGTCGTCGGCTACCTGGAGGAGGAGGCCATCCACTCGTACACCGAGTACC
TCAAGGACGTGGAGGCCGGCAAGATCGAGAACGTCCCCGCCCCGGCCATC
GCCATCGACTACTGGCGCCTCCCCGCTAACGCCACGCTCAAGGACGTCGT
CACCGTCGTGCGCGCCGACGAGGCTCACCACCGCGACGTCAACC
>Zm_2
CCGTGGCTGCGGTGCCTGGGATGGTGGGCGGCATGCTGCTCCACCTGCGC
TCACTCCGCCGCTTCGAGCAGAGCGGCGGCTGGATCCGCGCTTTGCTGGA
GGAGGCCGAGAACGAGCGCATGCACCTCATGACCTTCATGGAGGTGGCGA
AGCCGAGGTGGTACGAGCGCGCGCTCGTTATCACCGTCCAGGGCGTCTTC
TTCAACGCATACTTCCTCGGCTACCTCTTGTCCCCGAAGTTCGCGCACCG
CGTCGTCGGCTACCTGGAGGAGGAGGCCATCCACTCGTACACCGAGTACC
TCAAGGATCTGGAGGCCGGCAAGATCGAGAACGTCCCCGCCCCGGCCATC
GCCATCGACTACTGGCGCCTCCCCGCTAACGCCACGCTCAAGGACGTAGT
CACCGTCGTCCGCGCCGACGAGGCTCACCACCGCGACGTCAACC
>Si_1
CCGTGGCCGCGGTGCCGGGGATGGTGGGCGGCATGCTGCTCCACCTGCGC
TCGCTCCGCCGCTTCGAGCAGAGCGGCGGCTGGATCCGCGCGCTGCTTGA
GGAGGCCGAGAACGAGCGCATGCACCTCATGACCTTCATGGAGGTGGCCA
AGCCGAGGTGGTACGAGCGCGCGCTGGTGATCACCGTCCAGGGCGTCTTC
TTCAACGCCTACTTCCTCGGCTACCTCCTCTCCCCCAAGTTCGCGCACCG
CGTCGTCGGCTACCTCGAGGAGGAGGCCATCCACTCGTACACCGAGTACC
TCAAGGACCTGGAGGCCGGCAAGATCGACAACGTCCCCGCCCCGGCCATC
GCCATCGACTACTGGCGCCTCCCCGCCAACGCCACGCTCAAGGACGTCGT
GACCGTGGTGCGCGCTGACGAGGCTCACCACCGTGATGTCAACC
>Pv_5
CCGTGGCAGCGGTGCCGGGGATGGTGGGCGGCATGCTGCTCCACCTGCGC
TCTCTCCGCCGCTTCGAGCAGAGCGGCGGCTGGATCCGCGCGCTGCTTGA
AGAGGCCGAGAACGAGCGCATGCACCTCATGACTTTCATGGAGGTGGCGA
AGCCGAGGTGGTACGAGCGCGCGCTGGTGATCGCCGTCCAGGGCGTCTTC
TTCAACGCCTACTTCCTGGGCTACCTCCTCTCCCCCAAGTTCGCGCACCG
CGTCGTCGGCTACCTCGAGGAGGAGGCCATCCACTCGTACACCGAGTACC
TCAAGGACCTGGAGGTCGGCAAGATCGACAACGTCCCCGCCCCGGCCATC
GCCATCGACTACTGGCGCCTCCCCGCCAACGCTACGCTCAAGGACGTCGT
CACCGTGGTGCGCGCCGACGAGGCTCACCACCGTGACGTCAACC
>Os_3
CGGTGGCGGCGGTGCCGGGGATGGTGGGCGGCATGCTGCTGCACCTCCGG
TCGCTCCGCCGCTTCGAGCACAGCGGCGGCTGGATCCGCGCGCTGCTGGA
GGAGGCCGAGAACGAGCGGATGCACCTCATGACCTTCATGGAGGTGGCCA
AGCCGAGGTGGTACGAGCGCGCGCTCGTGCTCGCCGTCCAGGGCGTCTTC
TTCAACGCCTACTTCCTCGGCTACCTCCTGTCCCCCAAGCTCGCGCACCG
CGTCGTCGGCTACCTCGAGGAGGAGGCCATCCACTCCTACACCGAGTACC
TCAAGGACATCGAGGCCGGCAAGATCGAGAACGTCCCCGCGCCGCCGATC
GCCATCGACTACTGGCGCCTCCCCGCCGGCGCCACGCTCAAGGACGTCGT
CGTCGTCGTCCGCGCCGACGAGGCACACCACCGCGACGTCAACC
>Bd_1
CGGTTGCGGCAGTGCCCGGGATGGTGGGCGGCATGCTCCTCCACCTGCGT
TCCCTCCGGCGCTTCGAGCAGAGCGGCGGGTGGATCCGTGCGCTGCTGGA
GGAGGCCGAGAACGAGCGCATGCACCTCATGACCTTCATGGAGGTGGCGC
AGCCGAGGTGGTACGAGCGCGCCCTCGTCATCGCCGTCCAGGGCGTCTTC
TTCAACGCCTACTTCTTCGGCTACCTCATCTCCCCCAAGTTCGCGCACCG
TGTCGTCGGGTACCTGGAGGAGGAGGCCGTCCACTCCTACACTGAGTTCC
TCAAGGACCTGGAAGCCGGCAAGATCGACGACGTCCCTGCCCCATCCATT
GCCATTGACTACTGGCGCCTCCCGGCCAACGCCACGCTCAAGGATGTCGT
CACCGTGGTGCGCGCCGATGAGGCTCACCACCGCGACGTCAACC
>Zm_4
CAGTGGCGGCGGTGCCGGGGATGGTGGGCGGCATGCTGCTTCACCTGCGC
TCGCTCCGCCGCTTCGAGCACAGCGGCGGCTGGATCCGGGCGCTGCTGGA
GGAGGCGGAGAATGAACGCATGCACCTCATGACCTTCATGGAGGTGGCCA
AGCCCAAGTGGTACGAGCGCGCGCTTGTCCTCGCCGTGCAGGGCGTCTTC
TTCAACGCCTACTTCCTCGGCTACCTCATCTCCCCCAAGTTCGCGCACCG
TGTCGTTGGGTACCTCGAGGAGGAGGCCATCCACTCATATACCGAATACC
TCAAGGACCTCGAGGCCGGCAAGATCGAGAACGTCCCCGCGCCGGCCATT
GCCATCGACTACTGGCAGCTCCCAGCTGATGCGACGCTCAAGGATGTGGT
TGTCGTGGTGCGCTCCGACGAGGCGCACCACCGCGACGTCAATC
>Sb_1
CGGTGGCGGCGGTGCCGGGGATGGTGGGCGGCATGCTGCTGCACCTGCGC
TCGCTCCGCCGCTTCGAGCACAGCGGCGGCTGGATCCGGGCGCTGCTGGA
GGAGGCGGAGAACGAGCGCATGCACCTCATGACCTTCATGGAGGTGGCCA
AGCCCAAGTGGTACGAGCGCGCGCTCGTCCTCGCCGTGCAGGGCGTCTTC
TTCAACGCCTACTTCCTCGGCTACCTCATCTCCCCCAAGTTCGCGCACCG
TGTCGTCGGCTACCTCGAGGAGGAGGCCATCCACTCCTACACCGAGTACC
TCAAGGACCTCGAGGCCGGCAAGATCGAGAACGTCCCCGCGCCGGCCATT
GCCATCGACTACTGGCAGCTCCCAGCTGATGCGACGCTCAAGGATGTGGT
TGTCGTGGTGCGCTCCGACGAGGCGCACCACCGCGACGTCAATC
>Si_3
CGGTGGCGGCGGTGCCGGGGATGGTGGGCGGCATGCTGCTGCACCTGCGC
TCGCTCCGCCGCTTCGAGCACAGCGGCGGCTGGATCCGGGCGCTGATGGA
GGAGGCCGAGAACGAGCGCATGCACCTCATGACCTTCATGGAGGTGGCCA
AGCCCAGGTGGTACGAGCGCGCGCTCGTCCTCGCCGTGCAGGGGGTCTTC
TTCAACGCCTATTTTCTCGGCTACCTCGTCTCCCCCAAGTTCGCGCACCG
CGTCGTCGGCTACCTCGAGGAGGAGGCCATCCACTCCTACACCGAGTTCC
TCAAGGACATCGAGGCCGGCAAGATAGAGAACGTCCCCGCGCCGGCCATC
GCCATCGACTACTGGCAGCTCCCGGCCGATGCCAGGCTAAAGGACGTCGT
TACCGTGGTGAGGGCCGACGAGGCGCACCACCGCGACGTCAACC
>Pv_1
CGGTGGCGGCGGTGCCGGGGATGGTGGGCGGCATGCTGCTGCACCTGCGC
TCGCTCCGGCGCTTCGAGCACAGCGGGGGGTGGATCCGGGTGCTGCTGGA
GGAGGCCGAGAACGAGCGCATGCACCTCATGACCTTCATGGAGGTGGCCA
AGCCCAGGTGGTACGAGCGCGCGCTCGTCCTCGCCGTGCAGGGCGTCTTC
TTCAACGCCTACTTCCTCGGCTACCTCATCTCCCCCAAGTTCGCGCACCG
AGTCGTCGGCTACCTCGAGGAGGAGGCCATCCACTCCTACACCGAGTACC
TCAGGGACATCGAGGACGGCAAGATCGAAAATGTCCCCGCGCCGGCCATC
GCCATCGACTACTGGCAGCTCCCAGCCGATGCCACGCTCAAGGACGTCGT
CACCATGGTGCGGGCCGACGAGGCACACCACCGCGATGTCAACC
>So_1
CGGTGGCGGCCGTGCCGGGCATGGTGGGCGGCATGCTCCTCCACCTGCGC
TCGCTCCGCCGCTTCGAGCACAGCGGCGGCTGGGTCCGCGCGCTGCTCGA
GGAGGCCGAGAACGAGCGCATGCACCTCATGACGTTCCTTGAGGTCACGC
AGCCGCGCTGGTGGGAGCGCGCGCTCGTGCTCGCCACGCAGGGTGTCTTC
TTCAACGCCTACTTCGTCGGCTACCTTCTCTCTCCCAAGTTCGCGCACCG
CGTCGTGGGCTACCTGGAGGAGGAGGCCGTGCACTCGTACACGGAGTACC
TCAAGGACCTCGAGGCCGGCATCATCGAGAACTCGCCGGCGCCGGCCATC
GCCATCGACTACTGGCGCCTCCCCGCCGACGCCAAGCTCAAGGACGTTGT
CACCGTCGTGCGCGCCGACGAGGCGCACCACCGCGACGTCAACC
>Zm_3
CGGTGGCGGCCGTGCCGGGCATGGTGGGCGGCATGCTCCTCCACCTGCGC
TCGCTCCGCCGCTTCGAGCACAGCGGCGGCTGGATCCGCGCGCTGCTCGA
GGAGGCCGAGAACGAGCGCATGCACCTCATGACGTTCCTCGAGGTCACGC
AGCCGCGCTGGTGGGAGCGCGCGCTCGTGCTCACCGCGCAGGGCGTCTTC
TTCAACGCCTACTTCGTCGGCTACCTCCTCTCCCCCAAGTTCGCGCACCG
CGTCGTCGGCTACCTCGAGGAGGAGGCAGTGCACTCGTACACCGAGTACC
TCAAGGACCTCGAGGCCGGCATCATCGACAACACCCCGGCGCCGGCCATC
GCCATCGACTACTGGCGCCTCCCCGCCGACGCCAAGCTCAAGGACGTCGT
CACCGTCGTGCGCGCCGACGAGGCGCACCACCGCGACGTCAACC
>Si_2
CGGTGGCCGCCGTGCCGGGCATGGTGGGCGGCATGCTCCTCCACCTGCGC
TCGCTCCGCCGCTTCGAGCACAGCGGCGGCTGGATCCGGGCGCTGCTGGA
GGAGGCCGAGAACGAGCGCATGCACCTCATGACGTTCCTGGAGGTGGCGC
AGCCGCGGTGGTGGGAGCGCGCGCTCGTGCTCGCCGCGCAGGGCGTCTAC
TTCAACGCCTACTTCGTCGCCTACCTCGCGTCGCCCAAGTTCGCGCACCG
CTTCGTCGGCTACCTCGAGGAGGAGGCCGTGCACTCGTACACCGAGTACC
TCAAGGACCTCGAGGCCGGCCTCATCGAGAACACGCCGGCGCCGGCCATC
GCCATCGACTACTGGCGCCTCCCCGCCGACGCCAGGCTCAAGGACGTCGT
CACCGTCGTGCGCGCCGACGAGGCGCACCACCGCGACGTCAACC
>Pv_2
CGGTGGCCGCCGTGCCGGGCATGGTGGGCGGCATGCTCCTCCACCTGCGC
TCCCTGCGGCGCTTCGAGCACAGCGGCGGGTGGATCCGGGCGCTGCTGGA
GGAGGCCGAGAACGAGCGGATGCACCTCATGACGTTCCTCGAGGTGACGC
AGCCGCGCTGGTGGGAGCGCGCGCTCGTGCTCGCCGCGCAGGGCGCCTTC
TTCAACGCCTACTTCGTCGGCTACCTCGTCTCTCCCAAGTTCGCGCACCG
CGTCGTCGGCTACCTCGAGGAGGAGGCCGTGCACTCGTACACGGAGTACC
TCAAGGACCTCGAGGCCGGCGTCATCGACAACACGCCGGCGCCGGCCATC
GCCATCGACTACTGGCGCCTCCCCGCCGACGCCAGGCTCAAGGACGTCGT
CACCGTCGTGCGCGCCGACGAGGCGCACCACCGCGACGTCAACC
>Sb_3
CGGTGGCGGCCGTGCCGGGGATGGTGGGCGGCATGCTCCTGCACCTGGGC
TCGCTGCGCCGCTTCGAGCACAGCGGCGGCTGGATCCGCGCGCTGCTGGA
GGAGGCCGAGAACGAGCGGATGCACCTCATGACGTTCCTGGAGGTGGCGC
AGCCCAAGTGGTGGGAGCGCGCGCTCGTGCTCGCCGCGCAGGGCGTCTTC
TTCAACGCCTACTTCGTCGCCTACCTCGCCTCGCCCAAGTTCGCGCACCG
CTTCGTCGGCTACCTCGAGGAGGAGGCCGTGCACTCGTACACCGAGTACC
TCAAGGACCTGGAGGCCGGCGTCATCGAGAACACCCCGGCGCCCGCCATC
GCCATCGACTACTGGCGCCTCCCCGCCGACGCCAAGCTCAAGGACGTCGT
CACCGTCGTGCGCGCCGACGAGGCGCACCACCGCGATGTCAACC
>Sb_4
CGGTGGCGGCCGTGCCGGGCATGGTGGGCGGCATGCTCCTCCACCTGCGC
TCGCTCCGCCGCTTCGAGCACAGCGGCGGCTGGATCCGCGCGCTGCTGGA
GGAGGCCGAGAACGAGCGGATGCACCTCATGACGTTCCTGGAGGTCACGC
AGCCCAAGTGGTGGGAGCGCGCGCTCGTGCTCGCCACGCAGGGCGTCTTC
TTCAACGCCTACTTCGTCGGCTACCTTCTCTCTCCCAAGTTCGCGCACCG
CGTCGTCGGCTACCTCGAGGAGGAGGCCGTGTACTCCTACACCGAGTACC
TCAAGGACCTCGAGGCTGGCATCATAGAGAACACGCCGGCGCCCGCCATC
GCCATCGACTACTGGCGCCTCCCCGCCGACGCCAAGCTCAAGGACGTCGT
CACCGTCGTGCGCGCCGACGAGGCGCACCACCGTGATGTCAACC
>Zm_1
CGGTGGCGGCCGTGCCGGGCATGGTGGGCGGCATGCTGCTCCACCTGCGC
TCGCTGCGCCGCTTCGAGCACAGCGGCGGCTGGATCCGCGCGCTGCTGGA
GGAGGCCGAGAACGAGCGGATGCACCTCATGACGTTCCTGGAGGTGGCGC
AGCCCAAGTGGTGGGAGCGCGCGCTCGTGCTCGCCGCGCAGGGCGTCTAC
TTCAACGCCTACTTCGTCGCCTACCTCGCCTCGCCCAAGTTCGCCCACCG
CTTCGTCGGCTACCTCGAGGAGGAGGCCGTGCACTCCTACACGGAGTACC
TCAAGGACCTCGAGGCCGGCATCATCGACAACACGCCGGCGCCGGCCATC
GCTATCGACTACTGGCGCCTCCCCGCCGATGCCAGGCTCAAGGACGTCGT
CGCCGTCGTGCGCGCCGACGAGGCGCACCACCGCGATGTCAATC
>So_3
CGGTGGCGGCCGTGCCGGGCATGGTGGGCGGCATGCTCCTCCACCTGCGG
TCGCTGCGCCGCTTCGAGCACAGCGATGGGTGGATCCGCGCGCTGCTGGA
GGAGGCCGAGAACGAGCGGATGCACCTCATGACGTTCCTGGAGGTGGCGC
AGCCCAAGTGGTGGGAGCGCGCGCTCGTGCTCGCCGCGCAGGGCGTTTAC
TTCAACGCCTACTTTGTCGCCTACCTCGCCTCGCCCAAGTTCGCGCACCG
CTTCGTCGGCTACCTCGAGGAAGAGGCCGTGCACTCCTACACGGAGTACC
TCAAGGACCTCGAGGCCGGCATCATCGACAACACCCCGGTCCCGGCCATC
GCCATCGACTACTGGCGCCTCCCCGCCGACGCCAAGCTCAAGGACGTCGT
CACCATCGTGCGCGCCGACGAGGCGCACCACCGCGATGTCAACC
>Pv_3
CGGTGGCCGCCGTGCCGGGCATGGTGGGCGGCATGCTGCTCCACCTGCGG
TCGCTGCGCCGCTTCGAGCACAGCGGCGGGTGGATCCGGGCGCTGCTGGA
GGAGGCTGAGAACGAGCGGATGCACCTCATGACCTTCCTGGAGGTGGCGC
AGCCGAAATGGTGGGAGCGCGCCCTCGTGCTCGCCGCGCAGGGCGTCTAC
TTCAACGCCTACTTCGTCGCCTACCTCGCGTCGCCCAAGTTCGCGCACCG
CTTCGTCGGCTACCTCGAGGAGGAGGCCGTGCACTCGTACACCGAGTATC
TCAAGGACCTCGAGGCGGGCATCATCGAGAACACGCCGGCGCCGGCAATC
GCCATCGACTACTGGCGCCTCCCCGCCGACGCCAGGCTCAAGGACGTCGT
CGCCGTCGTGCGCGCCGACGAGGCGCACCACCGCGACGTCAACC
>Si_4
CGGTGGCGGCCGTGCCGGGCATGGTGGGCGGCATGCTCCTCCACCTGCGC
TCGCTCCGCCGCTTCGAGCACAGCGGCGGCTGGATCCGAGCGCTGCTGGA
GGAGGCCGAGAATGAGCGGATGCACCTCATGACGTTCCTCGAGGTGACGC
AACCGCGGTGGTGGGAGCGCGCGCTCGTGCTCGCGGCGCAGGGCGTCTTC
TTCAACGCCTACTTCGTCGGGTACCTGCTCTCCCCCAAGTTCGCGCACCG
CGTCGTCGGGTACCTCGAGGAGGAGGCAGTGCACTCGTACACAGAGTACC
TCAAGGACCTCGAGGCCGGCGTCATCGACAACACGCCGGCGCCGGCCATC
GCCATCGACTACTGGCGCCTCCCCGCCGACGCAAAGCTCAAGGACGTCGT
CACCGTCGTGCGCGCCGACGAGGCGCACCACCGCGATGTCAACC
>Ob_1
CGGTGGCCGGGGTACCCGGCATGGTGGGCGGCATGCTGCTCCACCTGCGC
TCCCTCCGCCGCTTCGAGCACAGCGGCGGCTGGATCCGCGCGCTGCTGGA
GGAGGCCGAGAACGAGCGGATGCACCTCATGACCTTCCTCGAGGTGATGC
AGCCCCGGTGGTGGGAGCGCGCCCTCGTGCTCGCCGCGCAGGGCGTCTTC
TTCAACGCCTACTTCGTCGGCTACCTCCTCTCCCCCAAGTTCGCGCACCG
CTTCGTCGGCTACCTCGAGGAGGAGGCCGTGAACTCGTACACCGAGTACC
TCAAGGACCTCGAGGCCGGCAAGGTCGAGAACGCGCCGGCGCCGGCCATC
GCCATAGACTACTGGCGCCTACCCGTCGACGCCACGCTCAAGGACGTCGT
CACCGTCATTCGCGCCGACGAGGCGCACCACCGCGACCTCAACC
>Os_1
CGGTGGCCGGGGTGCCCGGGATGGTGGGCGGCATGCTGCTCCACCTGCGC
TCCCTCCGCCGCTTCGAGCAGAGCGGCGGCTGGATCCGCGCGCTGCTGGA
GGAGGCCGAGAACGAGCGGATGCACCTGATGACCTTCCTGGAGGTGATGC
AGCCACGGTGGTGGGAGCGCGCCCTCGTGCTCGCCGCGCAGGGCGTCTTC
TTCAACGCCTACTTCGTCGGCTACCTCGTCTCCCCCAAGTTCGCGCACCG
CTTCGTCGGCTACCTCGAGGAGGAGGCCGTGAGCTCGTACACCGAGTACC
TCAAGGACCTCGAGGCCGGCAAGATCGAGAACACGCCGGCGCCGGCCATC
GCCATCGACTACTGGCGCCTCCCCGCCGACGCCACGCTCAAGGACGTCGT
CACCGTCATCCGCGCCGACGAGGCGCACCACCGCGACCTCAACC
>Tu_3
CGGTGGCGGCCGTGCCGCCCATGGTGGGCGGCGTGCTGCTGCACCTGCGC
TCGCTCCGCCGCTTCGAGCACAGCGGCGGCTGGATCCGCGCGCTCATGGA
GGAGGCCGAGAACGAGCGCATGCACCTCATGACCTTCATGGAGGTGACGC
AGCCGCTGTGGTGGGAGCGCGCGCTCGTGCTCGCCACTCAGGGCGTCTTC
TTCAACGCCTACTTCGTCGGCTACCTCGTCTCCCCCAAGTTCGCGCACCG
CTTCGTTGGCTACCTCGAGGAGGAGGCCGTCCACTCCTACACCGAATACC
TCAAGGACCTCGAGGCCGGCTTGATCGAGAACACGCCCGCGCCGGCCATC
GCCATAGATTACTGGCGCCTCCCCGCCGACGCCAGGCTCAAGGACGTCGT
CACCGCCGTGCGCGCCGACGAGGCGCATCACCGTGACGCCAACC
>Hv_1
CGGTGGCGGCCGTGCCGCCCATGGTCGGCGGCGTGCTGCTGCACCTGCGC
TCGCTCCGCCGCTTCGAGCACAGCGGCGGCTGGATCCGCGCGCTCATGGA
GGAGGCCGAGAACGAGCGCATGCACCTCATGACCTTCATGGAGGTGACGC
AGCCCCTGTGGTGGGAGCGCGCCCTCGTGCTCGCCACCCAGGGCGTCTTC
TTCAACGCCTACTTCGTCGGCTACCTCGTCTCCCCCAAGTTCGCGCACCG
CTTCGTCGGCTACCTCGAGGAGGAGGCCGTCCACTCCTACACAGAGTACC
TCAAGGACCTCGAGGCCGGCTTGATCGAGAACACGCCGGCCCCGGCCATC
GCCATCGACTACTGGCGCCTCCCCGCCGACGCCAGGCTCAAGGACGTGGT
CACCGCCGTGCGCGCCGACGAGGCGCATCACCGCGACGCCAACC
>Hv_2
CGGTGGCGGCCGTGCCCCCCATGGTGGGCGGCGTGCTGCTGCACCTGCGC
TCGCTCCGCCGCTTCGAGCACAGCGGCGGCTGGATCCGCGCGCTCATGGA
GGAGGCCGAGAACGAGCGCATGCACCTCATGACCTTCATGGAGGTGACGC
AGCCGCGGTGGTGGGAGCGCGCTCTCGTGCTCGCCGCGCAGGGCGTCTTC
TTCAACGCATACTTCGTCGGGTACCTCATCTCCCCCAAGTTCGCGCACCG
CTTCGTCGGCTACCTCGAGGAGGAGGCCGTGGAGTCATACACCGAGTATC
TCAAGGACCTCGAGGCCGGCTTGATCGAGAACACGCCGGCCCCGGCCATC
GCCATCGACTACTGGCGCCTTCCAGCCGACGCCAGGCTCAAGGACGTGGT
CACCGCCGTGCGCGCCGACGAGGCGCATCACCGCGACGCCAACC
>Tu_1
CGGTGGCGGCGGTGCCTCCCATGGTGGGCGGCGTGCTGCTGCACCTGCGC
TCGCTCCGCCGCTTCGAGCACAGCGGCGGCTGGATCCGGGCGCTCATGGA
GGAGGCCGAGAACGAGCGCATGCACCTCATGACCTTCATGGAGGTGACGC
AGCCGCGGTGGTGGGAGCGCGCGCTCGTGCTCGCCGCGCAGGGCGTCTTC
TTCAACGCCTACTTCGTCGGGTACCTCATTTCCCCCAAGTTCGCGCACCG
CTTCGTCGGGTACCTCGAGGAGGAGGCCGTGGAGTCTTATACTGAGTATC
TCAAGGACCTTGAGGCCGGATTGATCGAGAACACGCCCGCGCCGGCCATC
GCCATCGACTACTGGCGCCTCCCCGCCGACGCCAGGCTCAAGGACGTCGT
CACCGCCGTGCGCGCCGACGAGGCGCATCACCGCGACGCCAACC
>Atau_2
CGGTGGCGGCGGTGCCGCCCATGGTGGGCGGCGTGCTACTTCACCTGCGC
TCGCTCCGCCGCTTCGAGCACAGCGGCGGCTGGATCCGGGCGCTCATGGA
GGAGGCCGAGAACGAACGCATGCACCTCATGACCTTCATGGACGTGACGC
AGCCCCGGTGGTGGGAGCGCGCGCTCGTGCTCGCCGCGCAGGGCGTCTTC
TTCAACGCCTACTTCGTCGGCTACCTCATCTCCCCCAAGTTCGCGCACCG
CTTCGTCGGGTACCTCGAGGAGGAGGCCGTGGAGTCCTATACTGAGTACC
TCAAGGACCTCGAGGCCGGCTTGATCGAGAACACGCCCGCCCCGGCCATC
GCCATCGACTACTGGCGCCTCCCCGCCGACGCCAGGCTCAAGGACGTCGT
CACCGCCGTGCGCGCCGACGAGGCGCATCACCGCGACGCCAACC
>Bd_2
CGGTGGCGGCGGTGCCGGGGATGGTGGGCGGGATGCTGCTGCACCTGCGG
TCGCTGCGGCGCTTCGAGCACAGCGGCGGCTGGATCAGGGCGCTGCTGGA
GGAAGCCGAGAACGAGCGGATGCACCTCATGACGTTCATGGAGGTGGCCG
GCCCGAAATGGTACGAGCGCGCGCTCGTCCTGGCCGTCCAGGGCGTCTTC
TTCAACGCCTACTTCCTGGGCTACCTCCTGTCCCCCAAATTCGCGCACCG
CGTCGTCGGGTACCTGGAGGAGGAGGCCGTCCACTCCTACACCGAGTTCC
TCCGCGACATCGAGGCCGGGAAGATCGACAACGTCCCGGCACCGCGCATC
GCCATCGACTACTGGCGCCTCCCGCCCGACGCCACGCTCAGGGACGTCGT
CGTCGTCGTCCGCGCCGACGAGGCGCACCACCGCGACGTCAACC
>Tu_2
CGGTGGCGGCGGTGCCGGGGATGGTGGGCGGGATGCTGCTGCACCTGCGG
TCGCTGCGGCGGTTCGAGCAGAGCGGCGGGTGGATCCGGGCGCTGCTGGA
GGAGGCGGAGAACGAGCGGATGCACCTGATGACCTTCATGGAGGTGGCCA
ACCCCAAGTGGTACGAGCGCGCGCTGGTGCTGGCGGTGCAGGGCGTCTTC
TTCAACGCCTACTTCCTGGGGTACATCGTGTCCCCCAAGTTCGCGCACCG
CGTCGTGGGCTACCTGGAGGAGGAGGCCATCCACTCCTACACCGAGTTCC
TCCGCGACCTGGAGGCCGGCAGGATCGAGAACGTCCCCGCCCCGCGCATC
GCCATCGACTACTGGCGCCTCCCCGCCGACGCCAGGCTCAAGGACGTCGT
CACCGTCGTGCGCGCCGACGAGGCGCACCACCGCGACGTCAACC
>Ta_1
CGGTGGCGGCGGTGCCGGGGATGGTGGACGGGATGCTGCTGCACCTGCGG
TCGCTGCGGCGGTTCGAGCAGAGCGGCGGGTGGATCCGGGCGCTGCTGGA
GGAGGCGGAGAACGAGCGGATGCACCTGATGACCTTCATGGAGGTGGCCA
ACCCCAAGTGGTACGAGCGCGCGCTGGTGCTGGCGGTGCAGGGCGTCTTC
TTCAACGCCTACTTCCTGGGGTACATCGTGTCCCCCAAGTTCGCGCACCG
CGTCGTGGGCTACCTGGAGGAGGAGGCCATCCACTCCTACACCGAGTTCC
TCCGCGACCTGGAGGCCGGCAGGATCGAGAACGTCCCCGCCCCGCGCATC
GCCATCGACTACTGGCGCCTCCCCGCCGACGCCAGGCTCAAGGACGTCGT
CACCGTCGTGCGCGCCGACGAGGCGCACCACCGCGATGTCAACC
>Ma_4
CGGTGGCGGCGGTGCCAGGGATGGTGGGCGGAATGCTGCTCCACCTCCGC
TCCCTCCGCCACTTCGAGCACAGCGGTGGATGGATCAGGGCGCTGCTGGA
GGAGGCGGAGAACGAGCGGATGCACCTGATGACCTTCATGGAGGTGTCGC
AGCCGCGGTGGTACGAGCGGGCGCTGGTGTTCGCAGTGCAGGGCGTCTTC
TTCAACGCCTACTTCGCTGCCTACCTGCTCTCCCCCAAGCTCGCCCACCG
CATGGTCGGATACCTGGAGGAGGAGGCCATCCACTCCTACACCGAGTTCC
TCAAGGACCTGGAGGCCGGCAAGATCGAAAACGTCCCCGCCCCCGCCATC
GCCATCGACTACTGGCGCCTGCCCGCCGACGCCACGCTCAAGGACGTGGT
CACCGTCGTCCGCGCCGACGAGGCGCACCACCGCGACGTCAACC
>Ma_3
CGGTGGCGGCGGTGCCTGGGATGGTGGGCGGGATGCTGCTCCACCTCCGA
TCTCTCCGCCGTTTCGAGCCAAGCGGTGGCTGGATCCGCGTGCTCCTGGA
AGAGGCGGAGAACGAGCGGATGCACCTGATGACGTTCATGGAGGTGGCGC
AGCCTCGGTGGTACGAGCGCGCCCTGGTGTTCGCGGTGCAGGGCGTCTTC
TTCAACGCCTACTTCGTGGCCTACCTCCTCTCCCCGAAGCTGGCCCACCG
CATGGTGGGCTACCTGGAGGAGGAGGCCATCCACTCCTACACCGAGTACC
TCAAGGACCTGGAGGCCGGCAAGATCGAGAACGTCCCCGCCCCTGCCATC
GCCATGGACTACTGGCGCCTCCCCGCCGACGCCACCTTGAAGGACGTGGT
CATGGTGGTCCGCGCCGACGAGGCCCACCACCGCGACGTCAACC
>Pv_4
CGGTGGCCGCGGTGCCTGGCATGGTGGCCGGCGCGGTGCTCCACCTCCGG
TCGCTGCGGCGCTTCGAGCAGAGCGGCGGGTGGATCCGGGCGCTGCTGGA
GGAGGCCGAGAACGAGCGCATGCACCTTATGACCTTCATGGAGGTGTCCC
AGCCGCGGTGGCACGAGCGGGCGCTCGTGGTCGCCGTGCAGGGCGTCTTC
CTCCACGCGTACCTCGCTGCCTACCTCCTCTCCCCCGCGACCGCGCACCG
CATGGTCGGCTACCTCGAGGAGGAGGCCGTGCACTCCTACACCGAGTTCC
TCCGCGACATCGACGCCGGCAAGATCGAGGACGTGCCAGCGCCCGCCATT
GCCATCGACTACTGGCGCCTCCCCGCCGGCGCGACGCTCAGGGACGTCGT
CAAGGTTGTCCGAGCGGACGAGGCGCACCACCGCGACGTCAACC
>Ob_3
CGGTGGCGGCGGTGCCGGGGATGGTGGCCGGCGCGGTGCTGCACCTCCGG
TCGCTCCGGCGGATCGAGCACAGCGGCGGGTGGATCCGGGCGCTGCTGGA
GGAGGCCGAGAACGAGCGGATGCACCTGATGACGTTCATGGAGGTGTCGC
AGCCGCGGTGGTACGAGCGCGCGCTGGTGGTCGCCGTCCAGGGCGTCTTC
CTCCACGCCTACCTCGCCGCCTACCTCCTCTCGCCGCGCTTCGCCCACCG
CGTCGTCGGCTACCTCGAGGAGGAGGCCGTCCACTCCTACACCGAGTTCC
TCCGCGACCTCGACGCCGGCAAGATCGACGACGTCCCGGCCCCCGCCATC
GCCATCGACTACTGGCGCCTCCCCGCCGACGCCACGCTCAGGGACGTCGT
CATGGTCGTCCGCGCCGACGAGGCCCACCACCGCGACGTCAACC
>Pd_1
CGGTGGCGGCGGTGCCGGGGATGGTCGCCGGCATGCTGCTCCACCTGCGC
TCCCTCCGCCGGTTCGAGCACAGCGGCGGCTGGATCCGTGCTTTGTTAGA
AGAGGCCGAGAACGAGCGGATGCACCTGATGACCTTCATGGAGGTGGCGA
AGCCCCGTTGGTACGAGCGCGCGCTGGTCATCGCCGTCCAGGGGGTCTTC
TTCAACGCCTACTTCGTAGGGTACCTCCTCTCCCCCAAGTTCGCCCACCG
CGTCGTCGGCTACCTCGAGGAGGAGGCCGTCCACTCCTACACCGAGTTCC
TCAATGACCTCGACGCCGGCAAGATCGACAACGTCCCCGCCCCCGCCATC
GCCATCGATTACTGGCGCCTCCCCCGTGACGCCACGCTCAAGGATGTCGT
CACCGTTGTCCGCGCCGACGAAGCCCACCACCGCGACGTCAACC
>Ma_1
CGGTGGCGGCTGTGCCGGGGATGGTCGGCGGCATGCTGCTCCACCTCCGC
TCCCTTCGCCGCTTCGAGCAGAGCGGCGGGTGGATCCGCGCGCTGCTGGA
GGAGGCGGAGAACGAGCGGATGCACCTGATGACCTTCATGGAGGTGGCGC
AGCCGCGGTGGTACGAGCGCGCCATCGTCCTCGCGGTGCAGGGCGTCTTC
TTCAACGCCTACTTCCTGGGCTACCTCGTCTCCCCCAAGTTCGCCCATCG
CGTGACCGGCTACCTGGAGGAGGAGGCCATCCACTCCTACACCGAGTACC
TAAGGGACCTGGAGGCCGGCAAGATCGACAACGTCCCCGCCCCCTCCATC
GCCATCGACTACTGGCGTCTCCCCGCCGACGCCACTCTCAAGGATGTGGT
CGTGGTCGTCCGCGCGGACGAGGCGCACCATCGTGACGTCAATC
>Atau_1
CGGTGGCCGCAGTCCCCGGCATGGTGGCTGGCGCGGTGCTCCACCTCCGG
TCGCTCCGGCGCTTCGAACAGAGCGGCGGGTGGATCCGTGCACTGCTGGA
GGAGGCCGAGAACGAGCGCATGCACCTGATGACCTTCATGGAGGTGTCCC
AGCCGCGGTGGTACGAGCGCGCGCTCGTCGTCGCCGTCCAGGGCGTCTTC
TTCCACGCGTACCTCGCCACCTACCTCGCCTCCCCAAAGGTCGCGCACCG
CATGGTGGGGTACCTGGAGGAGGAGGCCGTGCACTCCTACACCGAGTTCC
TCCGTGACCTCGAGGCCGGCAAGATCGACGGCGTGCCCGCGCCGGCCATC
GCCATCGACTACTGGCGCCTCCCGGCCGGCGCGACCCTGAAAGATGTCGT
CAGGGTTGTCCGCGCCGACGAGGCGCACCACCGGGACGTCAACC
>Am_2
CGGTGGCGGCGGTGCCGGGGATGGTGGGGGGATTGCTGCTCCACCTCAAG
TCGCTGCGGCGGTTCGAGCACAGCGGCGGGTGGATCAAGACCCTCCTGGA
GGAGGCGGAGAACGAGCGGATGCACCTGATGACCTTCATGGAGGTGTCGC
AGCCGCGGTGGTACGAGCGGGCGCTGGTGCTGGCGGTGCAGGGCGTCTTC
TTCAACGCCTACTTCCTCGGGTACCTCATCTCCCCCAAGTTCGCCCACCG
GGTGGTGGGCTACCTGGAGGAGGAGGCCATCCACTCCTACACCGAGTTCC
TCAAGGAGATCGACAAGGGCACCATCGAGAACGTGCCCGCGCCCGCCATT
GCCCTGGACTACTGGCGGCTGCCGCCGGGCTCCACCCTGCGCGACGTCGT
CATGGTCGTCCGCGCCGACGAGGCCCACCACCGCGACGTCAACC
>Am_1
CGGTGGCGGCGGTGCCGGGGATGGTGGGGGGATTGCTGCTCCACCTCAAG
TCGCTGCGGCGGTTCGAGCACAGCGGCGGGTGGATCAAGACCCTCCTGGA
GGAGGCGGAGAACGAGCGGATGCACCTGATGACCTTCATGGAGGTGTCGC
AGCCGCGGTGGTACGAGCGGGCGCTGGTGCTGGCGGTGCAGGGCGTCTTC
TTCAACGCCTACTTCCTCGGGTACCTCATCTCCCCCAAGTTCGCCCACCG
GGTGGTGGGCTACCTGGAGGAGGAGGCCATCCACTCCTACACCGAGTTCC
TCAAGGAGATCGACAAGGGCACCATCGAGAACGTGCCCGCGCCCGCCATT
GCCCTGGACTACTGGCGCCTGCCGCCGGGCTCCACCCTGCGCGACGTCGT
CATGGTCGTCCGCGCCGACGAGGCCCACCACCGCGACGTCAACC
>Am_3
CGGTGGCGGCGGTGCCGGGGATGGTGGGCGGGGTGCTCCTCCACCTCAAG
TCCCTCCGCCGCTTCGATCACAGCGGCGGGTGGATCAAGGCCCTCCTGGA
GGAGGCGGAGAACGAGCGGATGCACCTGATGACCTTCATGGAGGTGTCGC
AGCCGCGGTGGTACGAGCGGGCGCTGGTGCTGGCGGTGCAGGGCGTCTTC
TTCAACGCCTACTTCCTCGGGTACCTCATCTCCCCCAAGTTCGCCCACCG
GGTGGTGGGCTACCTGGAGGAGGAGGCCATCCACTCCTACACCGAGTTCC
TCAAGGAGATCGACAAGGGCACCATCGAGAACGTGCCCGCGCCCGCCATT
GCCCTGGACTACTGGCGCCTGCCGCCGGGCTCCACCCTGCGCGACGTCGT
CATGGTCGTCCGCGCCGACGAGGCCCACCACCGCGACGTCAACC
>Lca
CGGTGGCGGCGGTGCCGGGGATGGTGGGCGGGCTGCTCCTCCACCTCAAG
TCCCTCCGCCGCTTCGAGCACAGCGGCGGGTGGATCAAGACCCTCCTGGA
GGAGGCGGAGAACGAGAGGATGCACCTGATGACCTTCATGGAGGTGTCGC
AGCCGAGGTGGTACGAGCGGGCGCTGGTGCTGGCGGTGCAGGGCGTCTTC
TTCAACGCCTACTTCCTCGGGTACCTCCTCTCCCCCAAGTTCGCCCACCG
GGTGGTGGGCTACCTGGAGGAGGAGGCCATCCACTCCTACACCGAGTTCC
TCAAGGAGATCGACAACGGGACCATCGAGAACGTCCCCGCCCCGGCGATC
GCCCTGGACTACTGGCGCCTGCCGCAGGGGTCGACCCTCCGGGACGTCGT
CATGGTCGTCCGCGCCGACGAGGCCCACCACCGCGACGTCAACC
>Sr
CGGTGGCGGCGGTGCCGGGCATGGTGGGCGGGCTGCTCCTCCACCTCAAG
TCCCTCCGTCGCTTCGAACACAGCGGCGGGTGGATTAAGACCCTCCTGAA
TGAGGCCGAGAACGAGAGGATGCACCTGATGACCTTCATGGAGGTGTCGG
AGCCGAGGTGGTACGAGCGGGCGCTGGTGCTGGCGGTGCAGGGCGTCTTC
TTCAACGCCTACTTCCTCGGGTACCTCCTCTCCCCCAAGTTCGCCCACCG
GGTGGTGGGCTACCTGGAGGAGGAGGCCATCCACTCCTACACCGAGTTCA
TCAAGGAGATCGACAACGGGACCATCGAGAACGTGCCCGCGCCGGCGATC
GCCCTGGACTACTGGCGGCTGCCGCAGGGGTCGACGCTCCGGGACGTTGT
CATGGTCGTTCGCGCCGACGAGGCCCACCACCGCGACGTCAACC
>Sg
CGGTGGCGGCGGTGCCGGGCATGGTGGGCGGGGTACTCCTCCACCTCAAG
TCCCTCCGCCGCTTCGAGCACAGCGGCGGGTGGATCAGGGCCCTCCTGGA
GGAGGCCGAGAACGAGCGGATGCACCTGATGACCTTCATGGAGGTGGCGC
AGCCGCGGTGGTACGAGCGGGCGCTGGTGCTGGCGGTGCAGGGGGTCTTC
TTCAACGCCTACTTCCTGGGGTACCTGCTCTCCCCCAAGTTCGCCCACCG
GGTTGTGGGCTACCTGGAGGAGGAGGCCATCCACTCCTACACCGAGTTCC
TCAAGGACATCGACAGTGGGGCCATCCAGGACTGCCCCGCCCCGGCCATC
GCCCTGGACTACTGGCGGCTGCCGCAGGGCTCCACCCTGCGCGACGTCGT
CACCGTCGTCCGCGCAGACGAGGCACACCACCGCGACGTCAACC
>Aco
CGGTGGCGGCGGTGCCGGGCATGGTGGGCGGGGTGCTCCTCCACCTCAAG
TCCCTCCGCCGCTTCGATCACAGCGGCGGGTGGATCAAGGCCCTCCTGGA
GGAAGCCGAGAACGAGCGGATGCACCTGATGACCTTCATGGAGGTGGCGC
AGCCGCGGTGGTACGAGCGGGCGCTGGTGGTGGCGGTGCAGGGGGTCTTC
TTCAACGCCTACTTCGTGGGGTACCTGCTCTCCCCCAAGTTCGCCCACCG
GGTTGTGGGCTACCTGGAGGAGGAGGCCATCCACTCCTACACCGAGTTCC
TCAAGGACATCGACAGCGGGGCCATCCAGGACACCCCCGCCCCGGCCATC
GCCCTCGACTACTGGCGGCTGCCGCAGGGCTCCACCCTGCGCGACGTCGT
CGCCGTCGTCCGCGCCGACGAGGCACACCACCGCGACGTCAACC
>Dv
CGGTGGCGGCGGTGCCNGGCATGGTGGGCGGGGTGGTGCTCCACCTCAAG
TCCCTCCGCCGCTTCGAGCACAGCGGCGGGTGGATCAGGGCCCTGCTGGA
GGAAGCCGAGAACGAGCGGATGCACCTGATGACCTTCATGGAGGTGGCGC
AGCCGCGGTGGTACGAGCGGGCGCTGGTGCTGGCGGTGCAGGGGGTCTTC
TTCAACGCCTACTTCCTGGGGTACCTGCTCTCCCCCAAGTTCGCCCACCG
GGTCGTGGGCTACCTGGAGGAGGAGGCCATCCACTCCTACACCGAGTTCC
TCAAGGACATCGAAAGCGGGGTCATCCAGGACTCCCCCGCCCCGGCCATC
GCCCTCGACTACTGGCGGCTGCCGCAGGGCTCCACCCTGCGCGACGTCGT
CACCGTCGTCCGCGCCGACGAGGCACACCACCGCGACGTCAACC
>Pb
CGGTGGCGGCGGTGCCGGGCATGGTTGGAGGGATGCTCCTCCACCTCAAG
TCCCTCCGCCGCTTCGAGCACAGCGGCGGCTGGATCAAGGCGCTCCTGGA
GGAGGCGGAGAACGAGCGCATGCACCTGATGACCTTCATGGAGGTGTCGC
AGCCGCGGTGGTACGAACGGGCGCTGGTGCTGGCGGTGCAGGGGGTCTTC
TTCAACGCCTACTTCCTGGGGTACCTGCTCTCCCCCAAGTTCGCCCACCG
CGTGGTGGGCTACCTAGAGGAGGAGGCCATCCACTCCTACACCGAGTTCC
TCAAGGACATCGACAGGGGAGCCATCAAGAACGTTCCCGCCCCCGCCATC
GCGCTGGACTACTGGCGGCTGCCACAGGGCTCGACCCTGCGCGACGTCGT
GATGGTCATCCGCGCAGACGAGGCCCACCACCGCGACGTCAACC
>Aa
CGGTGGCGGCGGTGCCTGGGATGGTGGGAGGGATGCTGCTGCACCTCAAG
TCGCTGCGGCGCTTCGAGCACAGCGGGGGATGGATCAAGGGGCTCCTGGA
GGAGGCGGAGAACGAGCGGATGCACCTGATGACCTTCATGGAGGTGGTGC
AGCCGCGTTGGTACGAGCGGGCGCTAGTGATGACCGTGCAGGGCGTCTTC
TTCAACGCCTACTTCCTGGGCTACCTCCTCTCCCCCAAGTTCGCCCACCG
GGTGGTGGGTTACCTGGAGGAAGAGGCCATCCACTCCTACACGGAGTTCC
TCAAGGAGATCGACAAGGGCACCATCGAGAACGTTCCCGCCCCCGCGATC
GCGCTAGACTACTGGCGCCTCCCGCCAGGGTCGACCCTGCGCGACGTCGT
CATGGTCATCCGCGCCGACGAGGCCCACCACCGCGACGTCAACC
>Ma_2
CGGTGGCGGCCGTGCCGGGGATGGTGGGTGGCATGTTCCTCCACCTCCGC
TCCCTCCGCCGTTTCGAACAAAGCGGCGGGTGGATCCGCGCGCTGCTGGA
GGAGGCGGAGAACGAGCGGATGCACCTGATGACGTTCATGGAGGTGGCAC
AGCCTCGGTGGTACGAGCGCGCCCTCGTGATCGCCGTGCAGGGCGTCTTC
TTCAATGCATACTTCCTCGGTTACCTCGTCTCGCCCAAGTTCGCCCACCG
CGTGACGGGATACCTGGAGGAGGAGGCCATCCATTCCTATACCGAGTTCC
TCAGGGACCTGGAGGCGGGTGAGATCGACAACGTCCCCGCCCCCGCCATC
GCCATTGACTACTGGCGCCTCCCCGCCGATGCCACGCTGAAGGACGTCGT
CATGGTTGTCCGTGCTGATGAGGCGCACCATCGTGACGTCAATC
>Bd_4
CAGTAGCCGCCGTCCCTCCCATGGTGGGCGGCATGCTTCTCCACTTACGC
TCGCTCCGGCGCTTCGAGCACAGCGGCGGCTGGATCCGGGCGCTCATGGA
AGAAGCCGAGAACGAGCGGATGCACCTCATGACATTCCTCGAGGTGACGC
AGCCCAAGTGGTGGGAGCGCGCGCTCGTGATGGCCGTCCAGGGAGTCTTC
TTCAACGCCTACTTCGTCGGATACCTGGTTTCCCCCAAGTTCGCGCACAG
GTTCGTCGGGTACCTTGAAGAAGAGGCCGTGAAGTCTTATACCGAGTACC
TTAAGGACCTGGAGGCTGGGAAGATCGAGAACACCCCGGCGCCGGCCATT
GCCATCGACTACTGGCGCCTCCCCGCAGATGCTACGCTCAAGGACGTCGT
CGCCGTCGTCCGCGCCGACGAGGCCCATCACCGCGACGCCAACC
>Bd_3
CAGTAGCCGCGGTTCCTCCCATGGTGGGCGGCATGCTTCTCCACTTACGC
TCGCTCCGGCGCTTCGAGCACAGCGGCGGCTGGATCCGGGCGCTCATGGA
AGAAGCCGAGAACGAGCGGATGCACCTCATGACCTTCCTGGAGGTGACGC
AGCCCAACTGGTGGGAGCGAGCGCTCGTGATGGCCGCGCAGGGGGTCTTC
GTCAACGCCTACTTCGTCGGCTACCTGGTTTCCCCCAAGTTCGCGCACAG
GTTCGTGGGCTACCTTGAAGAAGAGGCCGTGCACTCGTATACCGAATACC
TCAAGGATTTGGAAGCAGGGAAGATCGAGAACACTCCTGCGCCGGCCATT
GCTATCGACTACTGGCGCCTGCCGGCCGACGCCACGCTCAAGGACGTCGT
CACCGTCATCCGCGCCGACGAGGCGCATCACCGCGACGCCAATC
>Pd_2
CGGTGGCGGCGGTGCCGGGAATGGTGGCCGGCGTGATACTCCACCTCCGC
TCCCTCCGCCGCTTCGAACACAGCGGCGGCTGGATTAAGGCCCTCATCGA
GGAGGCCGAGAACGAGCGCATGCACCTGATGACCTTCATGGAGGTGTCGC
AGCCGCGGTGGTACGAGCGTGCGCTCGTCGTGAGTGTCCAGGGTATCTTC
TTCAATGCCTACTTTCTTGCCTACTTCCTCTCCCCCAAGCTCGCCCACCG
CATGGTCGGCTACCTCGAGGAGGAGGCCATCCACTCCTATACTGAATTCC
TCAGAGACATCGACGCCGGCAAGATTGAGAACGTCCCTGCTCCGGCGATC
GCCATCGACTACTGGCGTCTGCCTCCTAACGCCACGCTCCGTGATGTGGT
CGTCGTTGTTCGGGCCGACGAGGCCCACCACCGCGACGTCAACC
>Eg_1
CAGTGGCCGCTGTACCGGGCATGGTCGGTGGTATGCTCCTGCACTGCAAG
TCCCTCCGGCGGTTCGAGCACAGCGGCGGGTGGATCAAGGCGCTCCTGGA
GGAGGCCGAGAACGAGCGGATGCACCTCATGACCTTCTGCGAGATCGCAG
ACCCCGCGTGGTACGAGCGCGCTCTCGTGTTCGCCGTCCAGGGCGTCTTC
TTCAACGCCTACTTCTTGGCCTATGTTGCGTCTCCAAAGCTGGCGCACAG
GATTGTTGGGTACTTGGAGGAAGAGGCTGTGATCTCTTACACCGAGTTCC
TCAAGGACTTGGACAACGGCAGTTTCGAGAACAGGCCCGCGCCAGCGATC
GCCATCGATTACTGGAGGTTGCCCAAGGACTCGACGCTGAGGGATGTGAT
CGTGGTGATCAGAGCCGACGAGGCTCATCACCGGGACCTCAACC
>Eg_2
CAGTGGCCGCTGTACCGGGCATGGTCGGTGGTATGCTCCTGCACTGCAAG
TCCCTCCGGCGGTTCGAGCACAGCGGCGGGTGGATCAAGGCGCTCCTGGA
GGAGGCCGAGAACGAGCGGATGCACCTCATGACCTTCTGCGAGATCGCAG
ACCCCGCGTGGTACGAGCGCGCTCTCGTGTTCGCCGTCCAGGGCGTCTTC
TTCAACGCCTACTTCTTGGCCTATGTTGCGTCTCCAAAGCTGGCGCACAG
GATTGTTGGGTACTTGGAGGAAGAGGCTGTGATCTCTTACACCGAGTTCC
TCAAGGACTTGGACAACGGCAGTTTCGAGAACAGGCCCGCGCCAGCGATC
GCCATCGATTACTGGAGGTTGCCCAAGGACTCGACGCTGAGGGATGTGAT
CGTGGTGATCAGAGCCGACGAGGCTCATCACCGGGACCTCAACC
>Vv_3
CGGTGGCAGCGGTGCCAGGCATGGTCGGGGGAATGCTGTTGCACTGCCAG
TCCCCGAGGCGGTTCGAGCAGAGCGGAGGTTGGATCAAAGCCCTACTGGA
AGAAGCCGAGAACGAGCGAATGCACCTCATGACCTTCATCGAGCTGGCCA
AGCCCCAGTGGTACGAGCGCGCCATCGTCTTCGCCGTCCAGGGTGTATTC
TTCAACGCATACTTCCTAACATACTTGGCCTCCCCCAAGGTCGCCCACCG
CATCACCGGCTACCTGGAGGAGGAGGCCGTCCGCTCCTACACCGAATTCC
TCAAGGACTTGGACAATGGCAGCTTTGAGAACGTGCCGGCCCCGGCCATT
GCCATTGACTACTGGCGTCTGCCGGCGGAATCAACTCTCCGGGACGTTGT
GGAGGTGATCAGGGCTGATGAGGCGCATCACCGGGACGTTAACC
>Vv_1
CGGTGGCAGCGGTGCCAGGCATGGTCGGGGGAATGCTGTTGCACTGCCAG
TCCCCGAGGCGGTTCGAGCAGAGCGGAGGTTGGATCAAAGCCCTACTGGA
AGAAGCCGAGAACGAGCGAATGCACCTCATGACCTTCATCGAGCTGGCCA
AGCCCCAGTGGTACGAGCGCGCCATCGTCTTCGCCGTCCAGGGTGTATTC
TTCAACGCATACTTCCTAACATACTTGGCCTCCCCCAAGGTCGCCCACCG
CATCACCGGCTACCTGGAGGAGGAGGCCGTCCGCTCCTACACCGAATTCC
TCAAGGACTTGGACAATGGCAGCTTTGAGAACGTGCCGGCCCCGGCCATT
GCCATTGACTACTGGCGTCTGCCGGCGGAATCAACTCTCCGGGACGTTGT
GGAGGTGATCAGGGCTGATGAGGCGCATCACCGGGACGTTAACC
>Vv_4
CCGTAGCGGCAGTGCCTGGCATGGTGGGAGGGATGCTCCTGCACTGCAAG
TCGCTGAGGCGGTTCGAGCACAGCGGCGGATGGATCAGAGTACTCCTAGA
AGAAGCCGAGAACGAGCGGATGCACCTCATGACCTTCATGGAAGTAGCCA
AGCCCCGGTGGTACGAGCGCGCCCTTGTTTTCGCAGTTCAAGGCATTTTC
TGGAACTTTTACTTCGTTGCCTACGTGATCTCTCCCAAAGTCGCCCACCG
CGCTGTCGGCTATCTGGAAGAGGAGGCCATACACTCCTACAATGAATTCA
TAAAAGAGCTCGACAGCGGTAACATCCCGAACGTGCCGGCTCCGGCCATC
GCCATTGATTACTGGCGCTTGGCACCAGACTCAACTCTCCGGGATGTTGT
CATGGTTGTGAGAGCGGACGAGGCACATCATCGCGATGTAAATC
>Cro
CAGTGGCAGCTGTACCGGGCATGGTTGGAGGGATGCTTTTGCACTGCAAA
TCACTAAGGAGGTTTGAACACAGCGGAGGTTGGATAAAGGCATTGTTAGA
AGAAGCTGAGAATGAAAGAATGCATCTCATGACTTTCATGGAAGTTTCAA
AGCCAAGATGGTACGAAAGAGCTCTTGTTTTTGCAGTGCAGGGCGTTTTC
TTCAATGCTTATTTCTTGACATATCTTGCCTCCCCTAAATTGGCTCACCG
AATTGTGGGGTACTTGGAAGAAGAAGCAATTCATTCATATAGTGAGTTCC
TTAATGAATTGGACAAGGGCAATATTGAGAACGTTCCCGCTCCTGCAATT
GCCATTGATTATTGGCAAATGCCTCCGGATTCAACTCTTCGCGATGTTGT
TATGGTTGTCAGAGCTGATGAGGCTCTCCACCGCGATGTTAACC
>Ac_2
CCGTAGCAGCTGTGCCAGGAATGGTTGGAGGAATGCTCTTACACTGCAAG
TCCTTGAGGCGATTCGAGCATAGTGGGGGGTGGATTAAGGCATTGTTGGA
AGAAGCAGAGAATGAACGGATGCATCTTATGACTTTCATGGAAGTAGCCA
ACCCCAGGTGGTATGAGCGAGCTCTTGTCTTTACTGTTCAAGGCGTGTTC
TTGAATGCTTACTTCCTAGCTTACATGGTTTCTCCCAAGTTTGCTCATCG
TGTCGTTGGGTACCTTGAAGAAGAAGCAATTCATTCCTATACCGAATTTC
TCAAGGAACTTGACATGGGAAACATTAAGAATGTACCTGCTCCAGCAATT
GCTATGGATTATTGGCGTTTGCCACCTGGGTCCACTCTTCGCGATGTTGT
TATGGTTGTTAGAGCTGATGAAGCACATCACCGTGATGTTAATC
>Ac_1
CTGTAGCAGCTGTGCCAGGAATGGTGGGAGGAATGCTCTTGCACTGCAAG
TCCTTGAGGCGATTCGAGCATAGTGGTGGGTGGATTAAGGCATTGTTGGA
AGAAGCAGAGAATGAACGGATGCATCTTATGACTTTTATGGAAGTATCCA
ACCCCAGGTGGTATGAGCGAGCACTTGTCATTACTGTTCAGGGTGTGTTC
TTCAATGCATACTTCCTAGCTTACATGGTTTCTCCCAAGTTCGCTCATCG
TGTCGTTGGGTACCTTGAAGAAGAAGCCATTCATTCCTATACCGAATTTC
TCAAGGAACTTGACAAAGGAAACATTGAGAATGTACCAGCTCCAGCAATT
GCTATGGATTATTGGCGTTTGCCACCTGGCTCCACTCTTCGTGATGTTGT
TACGGTTGTCAGAGCTGATGAAGCACATCACCGCGATGTAAATC
>Nn_1
CGGTTGCCGCCGTTCCGGGAATGGTCGGAGGGATGCTCTTGCACTTGAAG
TCCCTGAGGCGATTCGAGCATAGTGGGGGTTGGATTAAGACTCTGTTGGA
AGAAGCAGAGAACGAGCGGATGCATCTGATGACGTTCATGGAGGTATCGC
AGCCCAAGTGGTATGAGCGAGCTCTGGTCGTCGCCGTTCAAGGAGTGTTC
TTCAATACGTACTTTCTGGGTTACTTGATCTCTCCCAGATTCGCTCACCG
TGTGGTGGGGTACCTGGAAGAGGAGGCCATACACTCCTACACCGAATTCC
TCAAGGAATTGGACAAGGGCAACATCCAGAACGTCCCGGCTCCGGCCATC
GCCGTCGATTACTGGCAGTTGCCACCCGACTCCACTCTTCGCGATGTCGT
AATGGTCGTCAGAGCCGACGAGGCGCATCACCGCGACGTCAACC
>Nn_2
CCGTGGCAGCAGTACCGGGCATGGTGGCAGGGATGCTGTTGCACTGCAAA
TCACTAAGGCGATTCGAGCATAGTGGGGGTTGGATTAAGGCTCTGTTGGA
AGAAGCAGAGAACGAGCGAATGCACCTGATGACATTCATGGAAGTGTCTC
AGCCGAAGTGGTACGAGCGAGCTCTGGTTTTCACAGTTCAAGGCATCTTC
TTCAACGCCTACTTCCTTGCTTACTTGATCTCGCCGAAGCTCGCACACCG
TGCTGTCGGCTACCTGGAGGAGGAGGCCATTCACTCGTACACCGAGTTTC
TCAAGGAATTGGACAAAGGCAACATCGAGAACGTCCCTGCCCCAGCGATC
GCCATCGACTACTGGCATCTGCCACCGGACTCTACTCTCCGGGATGTCGT
GCTGGCCGTAAGAGCCGACGAGGCGCATCACCGTGACGTCAACC
>Ls
CCGTCGCCGCCGTTCCCGGAATGGTCGGAGGAATGCTCCTTCACTGTAAA
TCCCTCCGACGTTTCGAGCCCAGTGGTGGGTGGATCAAAGCTCTATTAGA
AGAAGCAGAGAACGAAAGAATGCATCTAATGACTTTCATGGAGGTTTCCA
AACCAAGGTGGTATGAACGTGCCCTGGTTTTCACTGTTCAAGGCGTCTTC
TTCAACGCCTACTTTCTCGCATATCTTGCTTCCCCTAAACTAGCGCACAG
AATCGTGGGGTACCTCGAGGAAGAAGCAATTCATTCATACACTGAATTCT
TGAAGGAGCTTGACAAAGGAACAATTGAAAACGTCAAAGCTCCAGCAATT
GCCATCGATTATTGGCGTCTTCCTGCTGATTCAACTCTTCGTGATGTTGT
CATGGTTGTGAGAGCAGATGAAGCTCATCATCGTGATGTTAATC
>Mg_2
CGGTGGCCGCCGTGCCGGGAATGGTGGGCGGAATGCTCCTTCACGCGAAA
TCCCTCCGGCGGTTCGAGCACAGCGGTGGATGGATCAAAGCCCTTCTAGA
AGAAGCCGAAAACGAGCGGATGCATCTAATGACCTTCTTAGAACTTTCTC
AGCCGCAGTGGTACGAACGAGCCCTAGTTTTCGCGGTCCAAGGCGTCTTC
TTCAACGCCTATTTTGTGGCCTACGTCGTTTCCCCGAAACTCGCCCACCG
GATTGTCGGCTATTTGGAGGAAGAGGCGGTCAATTCGTACACGGAATTTC
TGATTGATCTGGAAAAGGGGCTCGTTGAGAATCAGCCGGCGCCGGCGATC
GCCATTGACTACTGGCGGCTGCCGCCGGATGCAACGCTGAAGGATGTCGT
CACCGTCATCAGAGCCGACGAGGCTCACCACCGTGATCTCAACC
>Gg_2
CCGTGGCAGCAGTGCCAGGAATGGTGGGTGGAATGCTGTTGCATTGCAAA
TCGCTGAGGAGGTTTCAGCACAGTGGAGGGTGGATCAAGGCACTGCTAGA
AGAGGCAGAGAATGAGAGAATGCATTTGATGACATTCATGGAAGTTGTAA
AGCCCAAATGGTATGAGAAGGCTTTGGTGTTTGCAGTGCAGGGAGTATTC
TTCAATGCGTACTTTTTAATGTACGTGCTTTCTCCCAAGCTTGCACATAG
GGTTGTGGGTTATCTGGAGGAAGAGGCCATCCACTCTTACACAGAGTTTC
TCAAGGACATTGACAAAGGCACCATCCCTAATGTCCCTGCTCCAGCGATT
GCCATTGACTACTGGAGGCTTCCCAGAGATGCTAAGCTAAGAGATGTTGT
CATGGTTGTGAGAGCTGATGAAGCCCATCATCGCGATGTCAATC
>Gg_1
CCGTGGCAGCAGTGCCAGGAATGGTGGGTGGAATGCTGTTGCATTGCAAA
TCGCTGAGGAGGTTTCAGCACAGTGGAGGGTGGATCAAGGCACTGCTAGA
AGAGGCAGAGAATGAGAGAATGCATTTGATGACATTCATGGAAGTTGTAA
AGCCCAAATGGTATGAGAAGGCTTTGGTGTTTGCAGTGCAGGGAGTATTC
TTCAATGCGTACTTTTTAATGTACGTGCTTTCTCCCAAGCTTGCACATAG
GGTTGTGGGTTATCTGGAGGAAGAGGCCATCCACTCTTACACAGAGTTTC
TCAAGGACATTGACAAAGGCACCATCCCTAATGTCCCTGCTCCAGCGATT
GCCATTGACTACTGGAGGCTTCCCAGAGATGCTAAGCTAAGAGATGTTGT
CATGGTTGTGAGAGCTGATGAAGCCCATCATCGCGATGTCAATC
>Al_4
CGGTGGCGGCGGTGCCGGGAATGGTCGGAGGGATGCTTTTGCACTTGAAA
TCTCTCCGGAGATTCGAACATAGCGGCGGATGGATCAAAGCTTTGCTCGA
AGAAGCCGAGAACGAGCGTATGCATCTCATGACTTTCATCGAACTTTCAC
AACCCAAATGGTATGAACGGGCGATTGTGTTCACGGTCCAAGGCGCTTTC
TTCAACGCATATTTCTTAGCTTATGTAATTTCGCCCAAACTTGCTCATCG
TATCACTGGATACCTAGAAGAAGAGGCTGTGAATTCTTACACCGAATTTC
TCAAAGACATTGATGCCGGAAAATTCGAAAACTCGCCAGCTCCAGCCATC
GCAATTGATTACTGGCGGTTGCCTAAAGACGCAACGCTTAGGGATGTGGT
TTATGTTATCCGAGCTGACGAAGCTCACCACCGAGATATTAACC
>Ah_4
CGGTGGCGGCGGTGCCGGGAATGGTCGGAGGGATGCTTTTGCACTTGAAA
TCTCTCCGGAGATTCGAACATAGCGGTGGATGGATCAAAGCTTTGCTCGA
AGAAGCCGAGAACGAGCGTATGCATCTCATGACTTTCATCGAACTTTCAC
AACCCAAATGGTACGAACGGGCTATTGTGTTCACGGTCCAAGGCGTTTTC
TTCAACGCATATTTCTTAGCTTATGTGATTTCTCCAAAACTTGCTCATCG
TATCACTGGATACCTAGAAGAAGAGGCTGTGAATTCTTACACCGAATTTC
TCAAAGACATTGATGCCGGAAAATTCGAAAACTCGCCAGCTCCAGCCATC
GCAATCGATTACTGGCGGTTGCCTAAAGACGCAACGCTCAGGGATGTGGT
TTATGTTATCCGAGCTGACGAAGCTCACCACCGAGATATTAATC
>At_4
CGGTGGCTGCGGTGCCGGGAATGGTCGGGGGGATGCTTTTGCACTTGAAA
TCTCTCCGGAGGTTCGAACATAGCGGGGGATGGATCAAAGCTTTGCTCGA
AGAGGCTGAGAACGAGCGTATGCATCTCATGACTTTCATCGAACTTTCAC
AACCCAAATGGTACGAACGAGCGATTGTGTTCACGGTCCAAGGCGTTTTC
TTCAACGCATATTTCCTGGCTTATGTAATTTCACCCAAACTTGCTCATCG
TATCACTGGATACTTAGAAGAAGAGGCTGTAAATTCTTACACTGAATTTC
TCAAAGACATTGATGCCGGAAAATTCGAAAACTCGCCAGCTCCAGCCATC
GCAATCGATTACTGGCGGTTGCCTAAAGATGCAACGCTTAGGGATGTGGT
TTATGTTATACGAGCTGACGAAGCTCACCACCGTGATATTAACC
>Bs_1
CAGTGGCTGCGGTGCCGGGAATGGTCGGAGGGATGCTTTTGCACTTGAAA
TCTCTTCGGAGATTCGAACATAGCGGCGGATGGATCAAAGCTTTGCTTGA
AGAGGCCGAGAACGAGCGTATGCATCTTATGACCTTCACTGAACTCTCAC
AACCCAAATGGTACGAACGGGCGATTGTGTTCACGGTCCAAGGCGTTTTC
TTCAACGCATATTTCTTGGCTTATGTAATTTCTCCAAAACTTGCTCATCG
CATCACTGGATACTTAGAAGAAGAGGCTGTGAATTCTTACTCCGAATTTC
TCAAAGACATCGATGCCGGAAAATTCGAAAACTCGCCAGCTCCAGCCATC
GCAATCGATTACTGGCGGTTACCTAGAGACGCAACGCTCAGGGATGTGGT
TTATGTTATCCGAGCTGACGAAGCTCACCATAGAGATATTAACC
>Cr_5
CAGTAGCTGCGGTGCCGGGAATGGTCGGAGGGATGCTTTTGCATTTGAAA
TCTCTTCGGAGATTCGAACATAGTGGCGGATGGATTAAAGCATTGCTTGA
AGAAGCCGAGAACGAGCGTATGCATCTCATGACCTTCATTGAACTCTCAC
AACCCAAATGGTACGAACGAGTAATTGTGTTCACGGTCCAAGGCGTTTTC
TTCAACGCATATTTCATGGCTTATGTGATATCTCCAAAACTTGCTCATCG
TATCACTGGATACTTAGAAGAAGAGGCTGTGAACTCTTACACCGAATTTC
TCGAAGACATCGATGCCGGAAAATTCGAAAACTCGCCAGCTCCAGCCATC
GCAATTGATTACTGGAGGTTGCCTAAAGACGCGACGCTCAGGGACGTGGT
TTATGTTATACGAGCTGATGAAGCTCACCACCGAGATCTTAACC
>Cg_1
CAGTAGCTGCGGTGCCGGGAATGGTCGGAGGGATGCTTTTGCATTTGAAA
TCTCTTCGGAGATTCGAACATAGCGGCGGATGGATCAAAGCTTTGCTAGA
AGAGGCCGAGAACGAGCGTATGCATCTCATGACCTTCATTGAACTCTCAC
AACCCAAATGGTACGAACGAGTAATTGTGTTCACGGTCCAAGGCGTTTTC
TTCAACGCATATTTCTTGGCTTATGTGATATCTCCAAAACTTGCTCATCG
TATCACTGGATACTTAGAAGAAGAGGCTGTGAACTCTTACACCGAATTCC
TCGAAGACATCGATGCCGGGAAATTCGAAAACTCGCCAGCTCCAGCCATC
GCAATTGATTACTGGAGGTTGCCTAAAGACGCGACGCTCAGGGACGTGGT
TTATGTTATCCGAGCTGACGAAGCTCACCACCGAGATCTTAACC
>Th_2
CGGTGGCGGCGGTGCCGGGAATGGTCGGAGGGATGCTTTTACACTTGAAA
TCTCTCCGGAGATTCGAGCATAGTGCCGGATGGATCAAAGCTTTGCTTGA
AGAAGCCGAGAACGAGCGTATGCATCTCATGACCTTCATCGAACTCTCAC
AACCAAAATGGTACGAGAGAGCGATTGTGTTCGCGGTCCAGGGCGTTTTC
TTCAACGCATATTTCTTGTCTTATGTAATCTCTCCAAAACTTGCTCATCG
CATTACCGGATACTTAGAGGAAGAAGCTGTGAATTCTTACACCGAATTTC
TCAAAGACATTGATGCCGGAAAATTCGAAAACTCGCCAGCTCCGGCCATC
GCGATTGATTATTGGCGGTTGCCTAAAGACGCGACGCTTAGGGACGTGGT
TTTTGTTATCCGAGCTGATGAAGCTCACCACCGAGATATTAACC
>Tp_4
CGGTGGCGGCGGTGCCGGGAATGGTCGGAGGGATGCTTTTACACTTGAAA
TCTCTCCGGAGATTTGAACATAGCGGCGGATGGATCAAAGCCTTGCTCGA
AGAGGCCGAGAACGAGCGTATGCATCTCATGACCTTCATCGAACTCTCAC
AACCCAAATGGTACGAACGAGCGATTGTGTTTACGGTTCAAGGTGTTTTC
TTCAACGCATATTTCTTGTCTTATGTAATATCTCCCAAACTTGCTCATCG
CATCACTGGATACTTGGAAGAAGAAGCTGTGAATTCTTATACAGAGTTTC
TCAAAGACATCGATGCCGGAAAATTCGAAAACTCGCCAGCTCCGGCCATC
GCAATCGATTACTGGCGGTTGCCAAAAGATGCGACGCTCAGGGACGTGGT
TTTTGTTATTCGAGCTGACGAAGCTCACCATCGAGATATTAACC
>Br_5
CAGTGGCGGCGGTGCCAGGAATGGTGGGAGGGATGCTTTTGCACTTGAAA
TCTCTACGGAGGTTCGAACATAGTGGCGGATGGATCAAAGCCTTGCTCGA
AGAGGCTGAGAACGAGCGTATGCATCTCATGACCTTCATCGAGCTCTCAC
AACCCAAATGGTATGAACGGGCGATTGTGTTTGCGGTCCAGGGTGTTTTC
TTCAACGCATATTTCCTGTCTTATGTAGTTTCTCCCAAACTTGCTCATCG
TATCACTGGATACTTAGAAGAAGAAGCTGTGAATTCTTATACCGAGTTTC
TCAATGACATCGATGCCGGAAAGTTCAAAAACTCACCAGCTCCGGCCATC
GCGATTGATTACTGGCGGTTGCCTAAAGATGCGACGCTGAGGGACGTGGT
TTTTGTCATCCGAGCTGATGAAGCTCACCACCGAGATATTAACC
>PtxPtr_1
CGGTAGCTGCTGTTCCAGGCATGGTCGGAGGGATGCTCTTGCATTTCAAA
TCGCTACGACGATTCGAGCAAAGTGGCGGCTGGATAAAAGCTCTTTTAGA
AGAAGCTGAGAACGAGCGGATGCATCTTATGACCTTCGTTGAAATAGCCA
AGCCCCAGTGGTACGAACGGGCCCTTGTGTTTGCTGTCCAAGGTGTCTTC
TTCAATGCTTATTTTCTGGCATATTTAGCGTCTCCGAAGCTTGCTCACCG
TATAGTAGGGTACTTGGAAGAGGAGGCGGTCAACTCCTACTCGGAGTTCC
TCGAGGACTTGGACAACTGTAGTTTTGAGAACGTGCCTGCCCCTGCTATT
GCCATTGACTACTGGCGCTTGCCTCCCAACTCCACGCTTCGTGATGTTGT
GTTCGTTATTAGAGCTGATGAAGCACATCACCGAGACCTTAACC
>Pt_4
CAGTAGCTGCTGTTCCAGGCATGGTTGGAGGGATGCTCTTGCATTGCAAA
TCACTACGACGATTCGAGCAAAGTGGCGGCTGGATAAAAGCTCTTTTAGA
AGAAGCTGAGAACGAGCGGATGCATCTTATGACCTTCGTTGAAATAGCTA
AGCCCCAGTGGTACGAACGAGCCCTTGTATTTGCTGTCCAAGGTGCCTTC
TTCAATGCTTATTTTCTGGCATATTTAGCCTCTCCGAAGCTTGCACACCG
TATAGTAGGGTACTTGGAAGAGGAGGCGGTGAACTCCTACTCAGAGTTCC
TCGAGGACTTGGACAATGGTAATTTTGAGAACGTGCCTGCCCCTGCTATT
GCCATTGACTACTGGCGCTTGCCTCCCAACTCCACGCTTCGTGATGTTGT
GTTCGTTATAAGAGCTGATGAAGCACATCACCGAGACCTTAACC
>Ns_2
CAGTAGCTGCTGTACCGGGAATGGTAGGAGGGATGCTCTTGCATTGCAAG
TCGCTGAGGCGGTTTGAGCAGAGCGGGGGATGGATTAAAGCACTGTTGGA
AGAGGCTGAGAATGAGAGAATGCATCTCATGACTTTCATAGAGATAGGCA
AGCCCAAGTGGTACGAGCGTGCCCTTGTATTTTCGGTCCAAGGCGTCTTC
TTCAATGCTTACTTCCTCGTGTATTTGGCCTCACCAAAGCTCGCTCACCG
CATAGTCGGGTACCTGGAAGAAGAGGCTGTCAACTCATATACTGAAATAA
TCGAAGACTTGGACAAGGGTCTTGTGGAGAACGTGCCGGCACCAGCTATT
GCCATCGACTACTGGCGTTTGCCTCCTGATTCAACTCTGCGAGATGTCTT
CGTGGTCATAAGAGCCGATGAAACACACCACCGAGATGTTAACC
>Csi_3
CGGTGGCCGCCGTCCCCGGAATGGTGGGCGGCATGCTCTTGCACTGCAAG
TCACTGAGGAAATTCGAACACAGCGGCGGCTGGATCAAGGCTCTGTTGGA
AGAGGCAGAAAATGAGCGCATGCATTTGATGACATTCATAGAATTGGCCA
GGCCTCAGTGGTACGAGCGAGCCCTGGTGTTTGCCGTACAAGGAGTGTTT
TTTAATGCTTATTTCTTGGCATACTTGGCATCTCCAAAGCTCGCTCACCG
CATTGTGGGTTACTTGGAAGAGGAGGCTGTGAATTCTTACACTGAGTTTC
TTAAAGACTTGGAGAACGGCAGCTTTGAAAATGCTCCGGCTCCGGCTATT
GCCATTGATTATTGGCGTATGCCTCCTGATTCAACACTTCGTGATGTTGT
GGTGGACATTCAATGTCAAGGGCATGAGCTCAAGGACGCACCTG
>Ccl_1
CGGTGGCCGCCGTCCCCGGAATGGTGGGCGGCATGCTCTTGCACTGCAAG
TCACTGAGGAAATTCGAACACAGCGGCGGCTGGATCAAGGCTCTGTTGGA
AGAGGCAGAAAATGAGCGCATGCATTTGATGACATTCATAGAATTGGCCA
GGCCTCAGTGGTACGAGCGAGCCCTGGTGTTTGCCGTACAAGGAGTGTTT
TTTAATGCTTATTTCTTGGCATACTTGGCATCTCCAAAGCTCGCTCACCG
CATTGTGGGTTACTTGGAAGAGGAGGCTGTGAATTCTTACACTGAGTTTC
TTAAAGACTTGGAGAACGGCAGCTTTGAAAATGCTCCGGCTCCGGCTATT
GCCATTGATTATTGGCGTATGCCTCCTGATTCAACACTTCGTGATGTTGT
GGTGGTCATACGAGCCGATGAGGCGCATCATCGGGACATTAACC
>Ph_1
-TGTGGCAGCTGTACCTGGTATGGTGGGAGGAATGCTACTGCACTTAAGG
TCTCTCCGCAAGTTCCAGCAGAGTGGTGGTTGGATCAAGGCTTTACTTGA
AGAGGCAGAGAATGAGAGGATGCACCTCATGACGATGGTGGAACTTGTGA
AGCCTGTGTGGTACGAGAGACTACTGGTTCTCGCTGTGCAGGGAGTGTTC
TTCAATGCCTTCTTTGTTCTTTATGTGCTTTCCCCAAAACTGGCACATAG
GGTTGTTGGGTATCTGGAGGAGGAGGCTATACACTCTTATACAGAGTATT
TGAAGGATATCGATAGTGGCAAGATTGAAAATGTACCGGCTCCTGCAATC
GCAATTGACTACTGGAGGCTTCCTAAAGATTCTACACTGAAGGATGTTAT
TACTGTGATTCGTGCTGATGAAGCTCATCATCGAGATGTCAACC
>Ph_2
CTGTGGCAGCTGTACCTGGTATGGTGGGAGGAATGCTACTGCACTTAAGG
TCTCTCCGCAAGTTCCAGCAGAGTGGTGGTTGGATCAAGGCTTTACTTGA
AGAGGCAGAGAATGAGAGGATGCACCTCATGACGATGGTGGAACTTGTGA
AGCCTGTGTGGTACGAGAGACTACTGGTTCTCGCTGTGCAGGGAGTGTTC
TTCAATGCCTTCTTTGTTCTTTATGTGCTTTCCCCAAAACTGGCACATAG
GGTTGTTGGGTATCTGGAGGAGGAGGCTATACACTCTTATACAGAGTATT
TGAAGGATATCGATAGTGGCAAGATTGAAAATGTACCGGCTCCTGCAATC
GCAATTGACTACTGGAGGCTTCCTAAAGATTCTACACTGAAGGATGTTAT
TACTGTGATTCGTGCTGATGAAGCTCATCATCGAGATGTCAACC
>Pm_3
CTGTGGCAGCTGTACCTGGTATGGTGGGAGGAATGCTACTGCACTTAAGG
TCTCTCCGCAAGTTCCAGCAGAGTGGTGGTTGGATCAAGGCTTTACTTGA
AGAGGCAGAGAATGAGAGGATGCACCTCATGACGATGGTGGAACTTGTGA
AGCCTGTGTGGTACGAGAGACTACTGGTTCTCGCTGTGCAGGGAGTGTTC
TTCAATGCCTTCTTTGTTCTTTATGTGCTTTCCCCAAAACTGGCACATAG
GGTTGTTGGGTATCTGGAGGAGGAGGCTATACACTCTTATACAGAGTATT
TGAAGGATATCGATAGTGGCAAGATTGAAAATGTACCGGCTCCTGCAATT
GCAATTGACTACTGGAGGCTTCCTAAAGATTCTACACTGAAGGATGTTAT
TACTGTGATTCGTGCCGATGAAGCTCATCATCGAGATGTCAACC
>Pp_1
CTGTGGCAGCTGTACCTGGTATGGTGGGAGGAATGCTACTGCACTTAAGG
TCTCTCCGCAAGTTCCAGCAGAGTGGTGGTTGGATTAAGGCTTTACTTGA
AGAGGCAGAGAATGAGAGGATGCACCTCATGACGATGGTGGAACTTGTGA
AGCCCGTGTGGTACGAGAGACTACTGGTTCTCGCTGTGCAGGGAGTGTTC
TTCAATGCCTTCTTTGTTCTTTATGTGCTTTCCCCAAAACTGGCACATAG
GGTTGTTGGGTATCTGGAGGAGGAGGCTATACACTCTTATACAGAGTATT
TGAAGGATATCGATAGTGGCAAGATTGAAAATGTACCGGCTCCTGCAATT
GCAATTGACTACTGGAGGCTTCCTAAGGATTCTACACTGAAGGATGTTAT
TACTGTGATTCGTGCCGATGAAGCTCATCATCGAGATGTCAACC
>Pp_3
CTGTGGCAGCTGTCCCTGGCATTGTGGGAGGAATGGTACTGCACTTAAGG
TCTCTCCGCAAGTTCCAGCAGAGCGGTGGTTGGGTCAAGGCTCTACTTGA
AGAGGCAGAGAATGAGAGGATGCACCTCATGACAATGGTGGAACTTGTAC
AGCCCATGTGGTACGAGAGGCTACTGGTTCTTGTTGTGCAGGGAGTGTTC
TTCAATGCCTTCTTTGTTCTTTATTTGCTTTCTCCCAAACTGGCGCATAG
GATTGTTGGGTATCTGGAGGAGGAGGCTATACACTCTTATACAGAGTATT
TGAAGGATATCGATAGTGGAAAGATTGAAAATGTACAAGCTCCTGCAATC
GCAATCGACTACTGGAGGCTTCCTAAAGATGCTACGCTAAGGAATGTTAT
TACTGTGATTCGTGCCGATGAAGCTCATCATCGAGATGTCAACC
>Pm_2
CTGTGGCAGCTGTCCCTGGCATTGTGGGAGGAATGCTACTGCACTTAAGG
TCTCTCCGCAAGTTCCAGCAGAGCGGTGGTTGGGTCAAGGCTCTACTTGA
AGAGGCAGAGAATGAGAGGATGCACCTCATGACAATGGTGGAACTTGTAC
AGCCCATGTGGTACGAGAGGCTACTGGTTCTTCTTGTGCAGGGAGTGTTC
TTCAATGCCTTCTTTGTTCTTTATTTGCTTTCTCCCAAACTGGCGCATAG
GATTGTTGGGTATCTGGAGGAGGAGGCTATACACTCTTATACAGAGTATT
TGAAGGACATCGATAGTGGAAAGATTGAAAATGTACAAGCTCCTGCAATC
GCAATCGACTACTGGAGGCTTCCTAAAGATGCTACGCTAAGGGATGTTAT
TACTGTGATTCGTGCCGATGAAGCTCATCATCGAGATGTCAACC
>Md_2
CTGTGGCAGCTGTCCCTGGCATGGTCGGAGGAATGCTGCTGCACTTAAGG
TCTCTGCGCAAGTTTCAGCATAGTGGTGGTTGGATCAAGGCTTTACTTGA
AGAGGCAGAGAACGAGAGAATGCACCTGATGACAATGGTTGAACTTGTGA
AGCCCGTGTGGTACGAGAGACTGCTGGTTCTC-CTGTGCAGGGAGTCTTC
TTCAATGCCTTCTTTGTTCTTTATATGATTTCCCCAAAACTGGCACATAG
GATTGTTGGGTATCTGGAGGAGGAGGCTATACACTCTTATACAGAGTATT
TGAAGGATATCGATAGTGGCAAGATTGAAAA-GTACAGGCTCCTGCAATT
GCTATTGACTACTGGAGGTTACCTAAAGATGCGAAGCTCAAGGATGTCAT
TACTGTGATTCGTGCTGATGAAGCTCATCATCG-GATGTCAACC
>Md_1
CTGTGGCAGCTGTCCCTGGCATGGTCGGAGGAATGCTGCTGCACTTAAGG
TCTCTGCGCAAGTTTCAGCATAGTGGTGGTTGGATCAAGGCTTTACTTGA
AGAGGCAGAGAACGAGAGAATGCACCTGATGACAATGGTTGAACTTGTGA
AGCCCGTGTGGTACGAGAGACTGCTGGTTCTC-CTGTGCAGGGAGTCTTC
TTCAATGCCTTCTTTGTTCTTTATATGATTTCCCCAAAACTGGCACATAG
GATTGTTGGGTATCTGGAGGAGGAGGCTATACACTCTTATACAGAGTATT
TGAAGGATATCGATAGTGGCAAGATTGAAAA-GTACAGGCTCCTGCAATT
GCTATTGACTACTGGAGGTTACCTAAAGATGCGAAGCTCAAGGATGTCAT
TACTGTGATTCGTGCTGATGAAGCTCATCATCG-GATGTCAACC
>Fv_2
CTGTGGCAGCTGTCCCTGGTATGGTTGGAGGAATGCTGCTGCACTTAAGG
TCTCTCCGAAAGTTTCAGCAGAGTGGTGGTTGGATCAAAGCCTTACTTGA
AGAAGCAGAGAATGAGAGGATGCACTTGATGACAATGGTGGAACTTGTGA
AGCCTGCATGGTATGAGAGGCTACTTGTTCTCACTGTGCAGGGAGTCTTC
TTCAATGCCTTCTTCGGGCTCTATATGATTTCCCCCAAGGTTGCACACAG
GGTTGTTGGATATCTGGAGGAGGAGGCTATTCACTCTTATACAGAGTACT
TGAAGGATATTGATAGTGGCAAGATTGAAAATGTACCGGCCCCTGCTATA
GCAATTGACTACTGGAGGCTACCAAAAGATGCTAAACTGAAGGATGTTAT
CACTGTGATTCGTGCTGATGAAGCTCACCATAGGGATGTCAACC
>Ns_1
CTGTGGCAGCTGTTCCGGGTATGGTGGGAGGGATGCTGCTGCACCTAAGG
TCTCTGCGCAAGTTCGAGCATAGTGGTGGTTGGATCAAAGCATTACTTGA
AGAAGCAGAGAATGAGAGGATGCACCTGATGACCATGGTGGAGCTTGTGA
AGCCCAAATGGTATGAGAGGTTATTGGTTCTCACTGTGCAGGGAGTTTTT
TTCAATGCCTTCTTTGTCCTTTATCTTCTCTCTCCCAAACTAGCACACAG
AGTTGTTGGATATCTGGAAGAGGAAGCCATACATTCATATACGGAGTTTC
TGAAGGATATTGACAGTGGTGCAATTGAAAATGTGCCGGCTCCTGCTATT
GCTATAGACTATTGGAGACTGCCAAAGGATGCAACTCTGAAGGATGTTAT
AACTGTCATCCGTGCCGATGAAGCTCACCATCGAGATGTCAACC
>Vv_2
CAGTGGCAGCTGTTCCTGGTATGGTGGGAGGGATGCTACTGCATCTAAGG
TCTCTCCGCAAGTTTGAGCATAGTGGTGGCTGGGTCAAAGCATTGCTTGA
AGAAGCAGAAAATGAACGGATGCACCTAATGACCATGGTAGAGCTTGTAA
GGCCCAAATGGTATGAGAGGCTGTTGGTCCTCACTGTGCAGGGAGTCTTC
TTTAATGCCTTCTTTGTGCTTTATGTGCTCTCCCCCAAAGCGGCACATAG
AGTTGTTGGTTATCTGGAAGAGGAGGCTATACATTCATATACAGAGTTCT
TGAAGGATATTGATAGTGGTGCAATAGAAAATGTCCCAGCTCCTGCTATT
GCTATAGACTACTGGAGGCTTCCCAAGGACGCAACCCTGAAGGATGTTAT
AACTGTGATCCGTGCTGATGAAGCTCACCATCGAGATGTCAATC
>Cmo_1
CAGTGGCAGCTGTTCCTGGTATGGTAGGAGGAATGCTGCTGCACCTAAGG
TCTCTCCGCAAGTTCCAGCAAAGTGGCGGTTGGATCAAAGCCCTGCTTGA
AGAAGCAGAGAATGAGAGGATGCACTTGATGACCATGGTGGAACTTGTAC
AGCCCAAGTGGTATGAAAGACTTCTGGTTCTCACTGTGCAGGGAGTCTTC
TTCAATGGTTTCTTTGCTGTATATCTTCTCTCCCCCAAACTGGCCCATAG
AATTGTTGGTTACCTGGAGGAGGAAGCAATACACTCATATACAGAGTATT
TGAAGGATATTGATAGTGGTGCAATTGAAAATGTTCCGGCTCCTGCTATT
GCAATAGACTACTGGAAGCTACCCAAGGATGCAACCCTTAAGGATGTTAT
AATTGTAATTCGTGCTGATGAAGCTCACCATCGGGATGTTAACC
>Ch
CTGTGGCAGCTGTTCCTGGTATGGTAGGAGGGATGCTGCTGCACCTGAGG
TCTCTCCGCAAGTTCGAGCATAGTGGTGGTTGGATCAAAGCGCTGCTTGA
AGAAGCAGAGAATGAGAGAATGCACCTGATGACAATGGTGGAACTCGTGA
AGCCCAAATGGTATGAAAGACTGCTGGTTCTCACTGTGCAGGGAGTCTTC
TTCAATGCTTACTTTATTGCATATCTACTCTCCCCCAAACTGGCCCATAG
AATTGTTGGTTACCTGGAGGAGGAGGCTATACACTCATATACAGAGTATT
TGAAGGATATCACTAGTGGAGCAATTGAAAATGTTCAGGCTCCTGCTATT
GCAATAGACTACTGGAAGCTACCCAAGGATGCAACACTAGAGGATGTTGT
AACTGTGATTCGTGCTGATGAAGCTCACCATCGGGATGTTAACC
>Cp_2
CGGTGGCAGCTGTTCCTGGAATGGTGGGGGGTATGCTGCTGCACCTGAAG
TCTCTTCGCAAGTTCCAGCAAAGTGGTGGTTGGATCAAAGCCTTGCTTGA
AGAAGCAGAGAATGAGAGGATGCATTTGATGACGATGGTGGAGCTTGTGC
AGCCCAAATGGTACGAGAGGCTATTGGTTCTCGCCGTGCAGGGAGTCTTC
TTTAATGCATTCTTTGTGTTATATATTCTCTCCCCCAAATTAGCTCATAG
AATTGTTGGCTATCTGGAGGAGGAAGCCATCCATTCATACACAGAGTATT
TGAAGGACATCGATAGTGGTGCAATAAAAAATGTTCCAGCTCCTGCAATA
GCAATAGACTATTGGAGGCTACCAAAAGATGCAACTTTAAAGGATGTCAT
AACTGTGATACGTGCAGATGAAGCTCACCATCGGGATGTAAACC
>Cp_3
CGGTGGCAGCTGTTCCTGGAATGGTGGGGGGTATGCTGCTGCACCTGAAG
TCTCTTCGCAAGTTCCAGCAAAGTGGTGGTTGGATCAAAGCCTTGCTTGA
AGAAGCAGAGAATGAGAGGATGCATTTGATGACGATGGTGGAGCTTGTGC
AGCCCAAATGGTACGAGAGGCTATTGGTTCTCGCCGTGCAGGGAGTCTTC
TTTAATGCATTCTTTGTGTTATATATTCTCTCCCCCAAATTAGCTCATAG
AATTGTTGGCTATCTGGAGGAGGAAGCCATCCATTCATACACAGAGTATT
TGAAGGACATCGATAGTGGTGCAATAAAAAATGTTCCAGCTCCTGCAATA
GCAATAGACTATTGGAGGCTACCAAAAGATGCAACTTTAAAGGATGTCAT
AACTGTGATACGTGCAGATGAAGCTCACCATCGGGATGTAAACC
>Pm_4
CTGTGGCAGCTGTCCCCGGAATGGTGGGAGGCATGATGCTGCATTTGAAG
TCTCTCCGTAAATTCGAGCACAGCAGTGGCTGGATCAAAGCTTTACTTGA
AGAGGCAGAGAATGAGAGGATGCACCTGATGACGGTGATGGAACTTGTGA
AGCCCGTGTGGCACGAGAGGTTTCTGGTTCTCGCCGTTCAGGGAGTGTTC
TTCAATGCCTTCTTTGTGCTTTATGCGCTTTCCCCCAAAGTGGCTCATAG
GGTTGTTGGGTATCTGGAGGAGGAAGCTGTGCAGTCGTACACAGAGTACT
TGAAGGATATTGAAAATGGCAACATTGAAAATGTGAAGGCTCCTGCAATC
GCAATTGACTACTGGAGGCTGCCTAAGGACGCCACACTTCACGATGTTAT
CACTGTGATTCGCGCCGATGAAGCTCACCATCGCGATGTCAACC
>Pp_2
CTGTGGCAGCTGTCCCCGGAATGGTGGGAGGCATGATGCTGCATTTGAAG
TCTCTCCGTAAATTCGAGCACAGCGGTGGCTGGATCAAAGCTTTACTTGA
AGAGGCAGAGAATGAGAGGATGCACCTGATGACGGTGGTGGAACTTGTGA
AGCCCGCATGGCACGAGAGGCTTCTGGTTCTCGCCGTGCAGGGAGTGTTC
TTCAATGCCTTCTTTGTGCTTTATGCGCTTTCCCCCAAAGTGGCTCATAG
GGTTGTTGGGTATCTGGAGGAGGAAGCTGTGCACTCGTACACAGAGTACT
TGAAGGATATTGAAAATGGCAAAATTGAAAATGTGAAGGCTCCTGCAATC
GCAATTGACTACTGGAGGCTGCCTAAGGATGCCACACTTCACGATGTTAT
CACTGTGATTCGGGCGGATGAAGCTCACCATCGCGATGTCAACC
>Md_3
CCGTGGCAGCAGTCCCCGGTATGGTAGGAGGAATGTTGCTGCATTTGAAG
TCTCTCCGCAAGTTTGAGCACAGCGGCGGTTGGATCAAAGCTTTACTTGA
AGAGGCAGAGAACGAGAGGATGCACCTGATGACGGTGGTGGAACTTGTGA
AGCCCGCCTGGCACGAGAGGCTTCTGGTTCTTGCCGTGCAGGGTGTCTTC
TTCAATGCCTTCTTCGGGCTTTATCTGGCTTCCCCCAAACTGGCTCATAG
GGTTGTCGGTTATCTGGAGGAGGAGGCTGTGTTCTCCTACACAGAGTACT
TGAAGGATATCGAAAATGGCAAAATTGAAAATGTAAAGGCTCCTGAAATT
GCAATCGATTACTGGAGGCTGCCTAAAGGCGCGACACTCCACGATGTTAT
AACTGTGATTCGCGCTGATGAAGCTCACCATCGCGATGTCAACC
>Jc
CTGTGGCTGCTGTTCCTGGTATGGTTGGAGGGATGTTGCTGCACCTGAGG
TCTCTCCGCAGGTTCCAGCAAAGTGGTGGTTGGATTAAAGCCCTGCTTGA
GGAAGCAGAGAATGAGAGGATGCACCTAATGACAATGGTTGAGCTTGTTC
AGCCTAGATGGTACGAGAGGTTGCTGGTTCTTGCAGTGCAGGGTGTATTC
TTCAATGCTTACTTTGTGCTTTATCTGCTCTCTCCCAAACTGGCTCATAG
AATTACTGGGTATTTGGAGGAAGAAGCCATACACTCATATACAGAGTTTC
TGAAAGATATCAAAGATGGTAAAATTGAAAATGTTCCAGCTCCTGCTATT
GCCATAGACTACTGGAGACTGCCAAAGGATGCAACTTTGGAGGATGTTAT
AACTGTGATCCGTGCTGATGAAGCTCACCATCGTGATGTTAACC
>Me
CTGTGGCAGCTGTCCCTGGTATGGTTGCAGGGATGCTGCTGCACTTGAGG
TCTCTTCGCAGGTTCCAGCAAAGTGGGGGTTGGATTAAAGCCCTGCTCGA
GGAAGCTGAGAATGAGCGGATGCACCTGATGACAATGGTGGAGCTTGTGC
AGCCTAGGTGGTACGAGAGGTTTTTGGTCCTTGCAGTGCAGGGAGTCTTC
TTTAATGCTTACTTTGTGCTTTATCTGCTTTCTCCCAAATTGGCTCATAG
AATTACTGGGTATTTGGAGGAAGAGGCTATACACTCGTATACAGAGTTTT
TAAAAGATATAAAAAATGGTCAAATCGAAAATGTTCCAGCTCCTGCTATT
GCAATAGATTACTGGAGGCTGCCAAATGACGCAACTTTGGAAGATGTTAT
AACAGTGATCCGTGCTGATGAAGCTCATCATCGTGATGTTAACC
>Rc_2
CGGTGGCTGCTGTCCCTGGTATGGTCGGAGGGATGCTGCTACACTTAAGA
TCTCTCCGCAAGTTCCAGCAAAGTGGCGGCTGGATTAAAGCTCTGCTTGA
GGAAGCAGAGAATGAGAGAATGCATTTGATGACAATGGTGGAGCTTGTCC
AGCCCAGGTGGTATGAGAGGCTACTGGTCCTCGCTGTGCAGGGTGTTTTC
TTTAATGCTTATTTTGTGCTTTATCTACTCTCTCCTAAACTGGCTCATAG
AATTACTGGGTATTTGGAGGAAGAGGCTATACACTCATATACCGAGTTTC
TGAAAGATATCAAAGAGGGTAAAATTGAAAACATCCCAGCTCCTGCTATT
TCAATTGACTACTGGAGGCTGCCTAAGGATGCAACCCTTGAGGATGTTAT
CACTGTGATCCGTGCTGATGAAGCTCACCATCGTGATGTCAACC
>Rc_1
CGGTGGCTGCTGTCCCTGGTATGGTCGGAGGGATGCTGCTACACTTAAGA
TCTCTCCGCAAGTTCCAGCAAAGTGGCGGCTGGATTAAAGCTCTGCTTGA
GGAAGCAGAGAATGAGAGAATGCATTTGATGACAATGGTGGAGCTTGTCC
AGCCCAGGTGGTATGAGAGGCTACTGGTCCTCGCTGTGCAGGGTGTTTTC
TTTAATGCTTATTTTGTGCTTTATCTACTCTCTCCTAAACTGGCTCATAG
AATTACTGGGTATTTGGAGGAAGAGGCTATACACTCATATACCGAGTTTC
TGAAAGATATCAAAGAGGGTAAAATTGAAAACATCCCAGCTCCTGCTATT
TCAATTGACTACTGGAGGCTGCCTAAGGATGCAACCCTTGAGGATGTTAT
CACTGTGATCCGTGCTGATGAAGCTCACCATCGTGATGTCAACC
>Fv_3
CTGTCGCAGGTGTCCCTGGCATGGTGGGAGGAATGGTGCTGCACTTAAGA
TCTCTCCGGAGGTTCGAGCACAGTGGTGGTTGGATCAAAGCTTTGCTTGA
AGAAGCAGAGAATGAGAGGATGCACCTTATGACAGTAGGGGAACTCGTGA
AGCCCGTGTGGCACGAGAGACTACTGGTTCTGGCTGCGCAGGGAGTGTTC
TTCAATGCCTTCTTTGTGTTCTATTTGCTTTCCCCCAAGATTGCACATAG
ATTTACTGGGTACCTGGAGGAGGAAGCTGTAATATCTTACACAGATTATT
TGAAGGCTATTGAAGATGGCAAAATTGAAAATGTGCCGGCTCCTGCTATA
GCCATCGACTACTGGAGGCTACCTAAAGATGCAAGACTTCTTGATGTTAT
TACTGTGATTCGTGCTGATGAAGCTCACCATCGTGATGTCAACC
>Tc_2
CGGTGGCAGCTGTTCCTGGTATGGTTGGAGGGATGCTGCTGCATCTGAGG
TCTCTCCGTAAGTTCCAGCATAGTGGTGGTTGGATTAAAGCCTTGCTTGA
AGAAGCAGAGAATGAGAGGATGCATTTGATGACAATGGTGGAGCTTGTGA
AACCCAAGTGGTATGAGAGGCTCCTCGTTCTGACCGTGCAGGGAGTTTTC
TTCAATGCCTTCTTTGTTCTTTATGTGCTCTCTCCCAAACTGGCACATAG
AATTGTTGGGTATTTGGAGGAGGAAGCTATCCACTCATATACAGAGTATT
TGAAGGACATTGAAAGTGGTGCAATAGAAAATGTTCCAGCCCCTGCCATT
GCAATTGATTACTGGAGATTGCCTAAAGATGCTAACCTCAAGGATGTTAT
CACTGTGATTCGTGCTGATGAAGCTCATCATAGGGATGTTAACC
>Gr_1
CAGTGGCGGCCGTCCCTGGTATGGTTGGGGGCATGCTTCTGCACCTGAAA
TCTCTCCGTAAATTCCAGCAAAGTGGTGGTTGGATCAAAGCCTTGCTTGA
AGAAGCAGAGAACGAGAGGATGCATTTAATGACAATGGTGGAGCTTGTTA
AACCCAAGTGGTACGAAAGGCTCCTTGTTCTAACCGTGCAGGGAGTCTTC
TTTAATGCCTTCTTTGTTCTGTATATGCTTTCACCCAAATTGGCGCATAG
AATTGTTGGGTATCTGGAGGAGGAAGCCATTCACTCATATACAGAGTATT
TGAAGGACATTGATAGTGGTGCGATTGAGAATGTACCAGCCCCAGCCATT
GCAATAGATTACTGGAGGTTACCTAAAGATGCCACGTTGAAGGATGTCAT
AACTGTGATTCGTGCTGATGAAGCACATCATAGGGATGTAAACC
>Gr_3
CAGTGGCGGCAGTCCCCGGCATGGTCGGCGGGATGCTTCTGCATCTCAAG
TCTCTCCGTAAGTTCCAGCAAAGTGGTGGATGGATTAAAGCCTTACTTGA
AGAAGCAGAGAATGAGAGGATGCATTTGATGACAATTGTGGAGCTTGTGA
AACCCAAGTGGTACGAAAGGCTACTTGTTCTAGCTGTGCAGGGAGTGTTC
TTTAATGGCTTCTTTGTTCTTTATCTGAGCTCCCCAAAATTGGCGCATAG
ATTTGTTGGGTATTTGGAAGAGGAAGCAGTTTTCTCCTACACCGAGTATT
TGGAATCAATCGAAAGTGGTGAAACAGAAAATGTTCCAGCCCCTGCCATT
GCCATAGATTACTGGAGATTGCCTAAAGATGCCAGACTCAAGGATGTTAT
AACCGTGATTCGCGCTGATGAAGCTCATCATAGGGATATTAATC
>Csi_2
CAGTGGCAGCTGTACCTGGAATGGTTGGAGGAATGTTGCTACACCTCAAG
TCTCTGCGTAAGTTCCAGCATAGTGGTGGTTGGATCAAAGCTCTGCTTGA
AGAAGCAGAGAATGAGAGGATGCATCTGATGACCATGGTGGAGCTTGTGA
AGCCCAAATGGTATGAGAGGATGCTTGTTCTGACTGTGCAGGGTGTCTTT
TTCAATGCATTCTTTGTGCTTTATCTACTCTCACCTAAACTGGCTCATAG
AGTTGTTGGCTACTTGGAGGAGGAGGCTATACACTCTTACACTGAATATC
TCAAGGATATTGATAGTGGATCTATTGAAAATGTTCCAGCCCCTGCTATT
GCTATTGACTATTGGAGGTTACCTAAGGATGCTACACTCAAGGATGTTAT
TACTGTTATTCGTGCTGACGAAGCTCATCATCGGGATGTCAACC
>Ccl_2
CAGTGGCGGCTGTACCTGGAATGGTTGGAGGAATGTTGCTACACCTCAAG
TCTCTGCGTAAGTTCCAGCATAGTGGTGGTTGGATCAAAGCTCTGCTTGA
AGAAGCAGAGAATGAGAGGATGCATCTGATGACCATGGTGGAGCTTGTGA
AGCCCAAATGGTATGAGAGGATGCTTGTTCTGACTGTGCAGGGTGTCTTT
TTCAATGCATTCTTTGTGCTTTATCTACTCTCACCTAAACTGGCTCATAG
AGTTGTTGGCTACTTGGAGGAGGAGGCTATACACTCTTACACTGAATATC
TCAAGGATATTGATAGTGGATCTATTGAAAATGTTCCAGCCCCTGCTATT
GCTATTGACTATTGGAGGTTACCTAAGGATGCTACACTCAAGGATGTTAT
TACTGTTATTCGTGCTGACGAAGCTCATCATCGGGATGTCAACC
>Dc_2
CTGTAGCAGCTGTTCCTGGTATGGTCGGAGGTATGCTGCTGCATCTGAGG
TCTCTCCGCAAGTTTCAGCAGAGTGGAGGTTGGATTAAGGCGTTGCTAGA
AGAAGCTGAGAATGAGAGGATGCACTTGATGACTATGGTTGAACTTGTGA
AACCAAAATGGTATGAGAGGTTTCTGGTTCTTACCGTGCAAGGAGTCTTC
TTCAATGCTTTCTTTGTTCTTTATATGATGTCCCCCAAAGTGGCACATAG
AGTTGTTGGGTACCTGGAAGAAGAGGCAATACATTCATATACCGAGTATC
TGAAGGATATTGAAAGTGGTGCAATTGAAAATGTTCCTGCTCCTGCTATA
GCTATTGATTACTGGAGACTTCCTAAAGATGCCAAACTAAAAGATGTCAT
AACTGTGATCCGTGCTGATGAGGCTCATCATCGGGATGTTAACC
>Mn_1
CTGTTGCGGCTGTCCCTGGTATGGTAGGAGGAGCTCTCTTGCACCTGAGA
TCTCTCCGCAAGTTCCAGCAAAGTGGTGGTTGGATCAAAGCCTTGATCGA
AGAAGCAGAAAACGAGAGGATGCACCTGATGACGATGGTGGAACTCGTCC
ATCCAAAATGGTATGAGAGGATGCTGGTTCTTGCCGTGCAGGGAGTCTTC
TTCAACGCTTACTTTGTGCTCTATCTACTCTCTCCTAAGCTTTCTCATAG
GATTGTTGGGTACTTGGAGGAGGAGGCTATACACTCTTACACCGAATATT
TGAAGGATATTAATGAGGGTAAGATCGAAAATGTTCCTGCCCCTGCAATT
GCTATTGACTACTGGAGGCTACCCAAGGATGCAACCCTTAAGGATGTGAT
TACTGTTATTCGTGCCGATGAAGCTCACCATCGAGATGTTAACC
>Mi
CAGTGGCTGCTGTGCCCGGAATGGTTGGAGGCATGTTGCTGCATCTGAAG
TCTCTCCGCAAGTTGGAGCAAAGTGGTGGCTGGATCAAAGCCTTGCTTGA
AGAAGCAGAGAATGAGAGGATGCATCTCATGACCATGGTGGAGCTTGTGC
AGCCTAAATGGTATGAGAGGCTGCTGGTTCTTGCTGTGCAGGGAGTCTTC
TTTAACTCATTCTTTGTGCTTTATGTACTTTCTCCCAAATTGGCACATAG
AATTGTCGGGTATTTGGAGGAGGAAGCTATCCACTCCTATACAGAATATC
TCAAGGATATTGACAGTGGTGCAATAAAAAATATTCCAGCCCCAGCTATT
GCAATTGACTATTGGAGACTTCCTAAGGATGCTACCCTCAAGGATGTTAT
CACTGTGGTCCGTGCTGATGAGGCTCATCATCGAGATGTCAACC
>Ac_3
CAGTTGCTGCCGTTCCTGGAATGGTAGGAGGGATGCTGCTGCACCTCAGG
TCACTCCGCAGGTTCCAGCAAAGTGGTGGTTGGATCAAGGCGTTACTTGA
AGAAGCAGAAAATGAAAGGATGCACTTAATGACAATGTTGGAGCTTGTGA
AACCCAACTGGTACGAGAGGGCACTAGTTCTCACTGTGCAGGGAGTTTTC
TTCAACGCGTTCTTTGTGCTTTATATTATTTCCCCTAAGCTGGCACATAG
AATTGTTGGGTACCTGGAAGAGGAGGCAGTACATTCATATACTGAATACT
TGGAGGCTATTGAAACTGGGGAAATTGAGAATGTTCCTGCTCCTGCTATT
GCTATAGACTACTGGAGGCTACCCAAGGATGCCACTCTCAAGGATGTTGT
GATAGTGATCCGAGCAGATGAAGCTCACCATCGGGATGTCAACC
>Ac_4
CAGTTGCTGCCGTTCCTGGAATGGTAGGAGGGATGCTGCTGCACCTCAGG
TCACTCCGCAGGTTCCAGCAAAGTGGTGGTTGGATCAAGGCGTTACTTGA
AGAAGCAGAAAATGAAAGGATGCACTTAATGACAATGGTGGAGCTTGTGA
AACCCAACTGGTACGAGAGGGCACTAGTTCTCACTGTGCAGGGAGTTTTC
TTCAACGCGTTCTTTGTGCTTTATATTATTTCCCCTAAGCTGGCACATAG
AATTGTTGGGTACCTGGAAGAGGAGGCAGTACATTCATATACTGAATACT
TGAAGGATATTGAAACTGGTGCAATTGAGAATGTTCCTGCTCCTGCTATT
GCTATAGACTACTGGAGGCTACCCAAGGATGCCACTCTCAAGGATGTTGT
GATGGTGATCCGAGCAGATGAAGCTCACCATCGGGATGTCAACC
>Pvu_2
CGGTTGCAGCTGTTCCTGGCATGGTAGGAGGGATGTTGTTGCACCTTAGG
TCACTGCGTAAGTTTCAGCAAAGTGGTGGTTGGATCAAAGCATTGATGGA
GGAAGCAGAGAATGAGAGAATGCACCTAATGACTATGGTGGAACTTGTGA
AGCCTAAATGGTACGAAAGGCTGCTGGTTCTTGCTGTACAGGGAGTTTTC
TTCAATGCGTTTTTTGCACTTTACATACTCTCCCCCAAGGTGGCTCATAG
AATAGTTGGGTATCTTGAGGAGGAGGCTATACATTCTTACACGGAGTATT
TGAAGGATATTGAAAGAGGTGCAATCGAAAATGTTCCTGCTCCTGCCATT
GCAATAGACTATTGGAGGCTTCCCAAGGATGCCAAGTTGAAAGATGTTAT
AACAGTCATTCGTGCTGACGAGGCTCATCATCGAGATGTGAATC
>Vu_2
CAGTTGCAGCTGTACCTGGCATGGTAGGAGGGATGTTGTTGCACCTCAGG
TCTCTCCGTAAGTTTCAGCAAAGCGGTGGTTGGATCAAAGCATTGATGGA
GGAAGCAGAAAATGAGAGAATGCACCTAATGACTATGGTGGAACTTGTGA
AGCCCAAATGGTACGAAAGACTGCTGGTTATTGCTGTACAGGGAGTTTTC
TTCAATGCGTTTTTCGTACTTTACATACTCTCCCCCAAGGTGGCTCATAG
AATAGTTGGGTACCTTGAGGAGGAGGCTATACATTCTTACACGGAGTATT
TAAAGGATATTGAAAGTGGTGCAATCGAAAATGTTCCTGCTCCTGCCATT
GCAATAGACTACTGGAGGCTTCCCAAGGATGCCAAATTGAAAGATGTTAT
AACAGTCATTCGTGCTGACGAGGCTCATCATCGAGATGTGAATC
>Gm_1
CAGTTGCAGCTGTCCCTGGCATGGTAGGAGGGATGCTGTTGCACCTCAGG
TCACTCCGTAAGTTTCAGCAAAGTGGTGGTTGGATCAAAGCATTGCTGGA
GGAAGCAGAGAATGAGAGAATGCACCTAATGACTATGGTGGAACTTGTGA
AGCCTAAATGGTACGAAAGACTGCTGGTTCTTGCTGTACAGGGAGTTTTC
TTCAATGCGTTTTTCGTGCTTTACATACTCTCCCCGAAGGTAGCTCATAG
AATAGTTGGGTATCTTGAGGAGGAGGCTATACATTCTTACACTGAGTACT
TGAAGGATCTTGAAAGTGGTGCAATTGAAAATGTTCCTGCCCCTGCCATT
GCAATAGACTATTGGAGGCTTCCCAAGGATGCCAGATTGAAAGATGTTAT
AACAGTCATTCGTGCTGATGAGGCTCACCATCGAGATGTGAACC
>Ms_2
CAGTTGCAGCTGTCCCTGGAATGGTTGGAGGGATGCTGTTGCACCTCAAG
TCACTCCGAAAATTTCAGCATAGTGGTGGTTGGGTCAAAGCATTGCTTGA
AGAAGCAGAGAATGAGAGGATGCACCTAATGACTATGGTAGAACTTGTGA
AGCCGAAATGGTATGAGAGATTTCTGGTTCTTGCTGTACAGGGAGTTTTC
TTCAATGCATTCTTTGTACTTTACATACTTTCCCCAAAGGTGGCTCATAG
AGTTGTTGGGTACCTTGAAGAAGAAGCTATACATTCCTACACTGAGTATT
TGAAGGACATTGATAGTGGTGCAATTGAAAATGTTCCTGCTCCTGCCATT
GCAATAGACTATTGGAGGCTTCCCAAGGATGCCAAATTGAAAGATGTCAT
AACAGTCATTCGCGCTGATGAGGCTCACCATCGGGATGTGAACC
>St_1
CAGTGGCAGGTGTACCTGGAATGGTGGGAGGTATGCTGTTACATCTGAGG
TCATTGCGCAAGTTCGAGCAAAGTGGTGGTTGGATAAAAGCATTACTTGA
AGAAGCTGAGAATGAGAGAATGCATCTGATGACTATGGTGGAGCTAGTAC
AACCTAAATGGTACGAGAGGTTGTTAGTTATTGCTGTGCAGGGAGTCTTT
TTCAATTTTTACTTTGTGCTTTACTTGCTGTCCCCCAAGCTTGCACACAG
AGTTGTCGGTTATCTGGAAGAGGAGGCTATACACTCTTATACGTTGTATC
TTAATGATATTGATCGTGGTGAAATTGAAAATGTTCCTGCTCCTGCAATA
GCAATTGACTACTGGAGGCTGCCTAAGGATGCAACTCTAAAGGATGTTAT
TACTGTCATCCGTGCTGATGAAGCTCATCATAGAGATGTTAACC
>Sl_1
CAGTGGCAGGTGTACCTGGAATGGTTGGAGGTATGCTGTTACATCTGAGG
TCATTGCGCAAGTTCGAGCACAGTGGTGGTTGGATAAAAGCATTACTTGA
AGAAGCTGAGAATGAGAGAATGCATCTGATGACTATGGTGGAGCTAGTAC
AACCTAAATGGTACGAGAGGTTGTTAGTTATTGCTGTGCAGGGAGTCTTT
TTCAATTTTTACTCTGTGCTTTACTTGCTGTCCCCCAAGCTTGCACACAG
AGTTGTTGGTTATCTGGAAGAGGAGGCTATACACTCTTATACATTGTATC
TTAATGATATTGATCGTGGTGAAATTGAAAATGTTCCTGCTCCTGCAATA
GCAATTGACTACTGGAGACTGCCTAAGGATGCAACTCTAAAGGATGTTAT
TACTGTCATCCGTGCTGATGAAGCTCATCATAGAGATGTTAACC
>Eg_3
CTGTAGCAGCTGTTCCGGGAATGGTGGGGGGAATGCTACTGCACCTGAGG
TCTCTCCGCAAGTTTGAACATAGTGGTGGTTGGGTCAAAGCCCTGCTGGA
AGAAGCGGAGAATGAAAGGATGCACCTGATGACGATGGTGGAGCTTGTGA
AACCGAAATGGTACGAGAGGCTGCTGGTTCTTTCAGTGCAAGGAGTATTC
TTCAATGCTTACTTCGTCCTCTATTTGCTCTCCCCTAAATTAGCACATAG
AGTTGTTGGCTATCTGGAAGAGGAGGCCATTCACTCATATACAGAGTACT
TGAAGGATATTAACAGTGGTGCGATTGAAAATGTTCCTGCTCCGGCTATT
GCCATTGACTACTGGAGGTTACCTAAGGATGCAACTCTGAAGGACGTGAT
TACAGTTATCCGTGCTGATGAAGCTCATCATCGTGACGTCAACC
>Gm_3
CAATAGCAGCAGTTCCAGGAATGGTGGGAGGGATGCTGCTGCACTTAAAG
TCTCTGAGGAAGTTCCAGCACAGTGGTGGATGGATCAAGGCACTGCTCGA
GGAAGCGGAGAATGAGAGGATGCACCTGATGACCATGGTGGAGCTTGTGA
AGCCCAGCTGGCACGAGAGGCTGTTGATTTTCACCGCGCAGGGTGTTTTC
TTCAACGCCTTCTTCGTGTTCTACCTCCTCTCGCCAAAGGCGGCACATAG
ATTTGTTGGTTACTTGGAGGAAGAAGCTGTGATTTCATACACTCAGCATT
TGAATGCCATTGAGAGTGGTAAAGTTGAAAATGTCCCTGCCCCTGCCATT
GCTATTGACTACTGGAGGCTTCCCAAGGATGCAACTCTCAAGGATGTTGT
CACTGTGATTCGCGCTGATGAGGCTCATCACAGGGATGTTAACC
>Pvu_1
CAATTGCAGCTGTTCCAGGAATGGTGGGAGGGATGTTGCTGCACCTGAAG
TCTCTGAGGAAGTTTCAGCACAGTGGGGGTTGGATCAAGGCATTGCTTGA
GGAAGCAGAGAACGAGAGGATGCACCTGATGACCATGGTGGAGCTGGTGA
ATCCCAAATGGCACGAGAGGCTGCTGATTTTCGCTGCACAGGGCGTTTTC
TTCAACGGTTTCTTCGTGTTTTACCTCCTCTCACCAAAAGCAGCACACAG
GTTTGTTGGGTATTTAGAGGAAGAGGCTGTGATTTCATACACACAGCATT
TGGAAGCAATTGAGAGTGGCAAAGTTGAAAACGTCCCTGCCCCTGCCATT
GCTATTGACTACTGGAGGCTCCCCAAGGATGCAACTCTCAAGGACGTTGT
CACTGTTATTCGTGCAGATGAGGCTCACCACAGGGATGTCAACC
>Lj
CAATTGCGGCTGTCCCCGGAATGGTGGGAGGGATGCTGCTGCACCTGAAG
TCACTTCGCAAGTTCCAACACAGCGGTGGCTGGATCAAAGCACTTCTTGA
GGAAGCAGAGAATGAGAGGATGCACCTGATGACGATGACAGAGCTCGTGA
AGCCAAGCTGGCACGAGAGGCTGTTGGTTATCACTGCTCAGGGAGTTTTC
TTCAACTTCTTCTTCGTGTTCTACCTCCTCTCCCCAAAAGCGGCGCATAG
ATTCGTTGGTTATTTGGAAGAAGAGGCTGTGATTTCGTACACAGATCATC
TGAATGCGATTGAGAGAGGCGAGGTTGAGAATGTGCCTGCTCCTGCCATT
GCAATTGACTACTGGAGGCTTCCTAAAGATGCAACTCTTAAGGATGTTGT
CACTGTTATTCGTGCTGATGAGGCTCACCATAGGGATGTTAATC
>Oe_2
-----GCAGCGGTTCCGGGAATGGTTGGGGGGATGCTATTGCATCTCAGG
TCTCTTCGCAAGTTCGAGCAGAGTGGTGGATGGATTAAAGCATTACTTGA
AGAAGCTGAGAATGAGAGGATGCACTTGATGACCATGGTAGAGCTTGTCC
AGCCTAAATGGTATGAGAGAGTGCTGGTGCTCACAGTTCAAGGAGTTTTC
TTCAACGCTTTCTTCGTGCTCTACTTGCTGTCTCCCAAACTGGCTCATAG
AGTTGTTGGGTATTTAGAAGAGGAGGCAATACATTCATATACTGAATACT
TGAAGGATATTGATAGTGGTAAAATCGAGAATGTCCCTGCTCCAGCTATC
GCAATTGACTACTGGAGATTGCCTAAAGATGCAACTCTGAAGGATGTTAT
TACTGTTATCCGAGCCGACGAAGCACACCATCGTGATGTCAATC
>Mt_2
CAATTGCAGCCGTCCCGCCAATGGTGGGAGGGATGCTTTTACACTTGAAG
TCTCTAAGAAAATTTCAACACACTGGTGGTTGGATCAAAGCATTACTTGA
AGAAGCAGAGAATGAGAGGATGCATTTGATGACAATGGTAGAGCTTGTAA
AACCAAGTTGGCATGAAAGGCTTTTGGTTATTACTGCACAAGGAGTTTTC
TTCAATGCATTCTTTGTTTTTTACATACTCTCACCAAAAACTGCACACAG
GTTTGTTGGTTATTTAGAGGAGGAAGCTGTGATTTCATATACACAACATT
TGAATGCAATTGAGAGTGGTAAAGTTGAAAATGTACCTGCTCCTGCTATT
GCAATTGATTATTGGAGACTTCCTAAGGATGCAACTCTTAAGGATGTTAT
CACTGTTATTCGTGCTGATGAGGCTCATCATAGGGATGTCAATC
>Ms_3
CAATTGCAGCCGTCCCGCCAATGGTGGGAGGGATGCTTTTGCACTTGAAG
TCTTTAAGAAAATTTCAACACACTGGTGGTTGGATCAAAGCATTACTTGA
AGAAGCAGAGAATGAGAGGATGCATTTGATGACAATGGTAGAGCTTGTAA
AACCAAGTTGGCATGAAAGGCTTTTGGTTATTACTGCTCAAGGTGTTTTC
TTCAATGCATTCTTTGTTTTTTACATACTCTCACCAAAAACAGCACATAG
GTTTGTTGGTTATTTGGAGGAGGAAGCTGTGATTTCATATACACAACATT
TAGATGCAATTGAGAGTGGTAAAGTTGAAAATGTACCTGCTCCTGCTATT
GCAATTGATTATTGGAGACTTCCTAAGGATGCAACTCTTAAGGATGTTAT
CACTGTTATTCGTGCTGATGAGGCTCATCATAGGGATGTCAATC
>Mg_3
CTGTGGCCGCCGTTCCTGGTATGGTGGGAGGAATGCTGTTGCATCTGAGA
TCTCTGCGCAAGTTTCAGCAGAGCGGTGGTTGGATTAAAGCACTGCTCGA
AGAAGCCGAAAACGAGAGGATGCACTTGATGACTATGGTGGAGCTTGTGC
AGCCAAAGTGGTACGAAAGGTTTCTGGTTCTCACTGTTCAGGGAGTCTTC
TTCAACGCCTTCTTCACACTCTACCTTCTCTCTCCAAAACTCGCACATCG
AGTTGTCGGCTATTTAGAAGAAGAGGCCATACATTCGTATACTGAGTACT
TGAAGGACATTGACGATGGCAAGATTGAAAATGTCCGTGCCCCTGCTATT
GCTATCGACTACTGGAGGCTCCCCAAAGACGCAACTCTCAAGGATGTTAT
CACTGTCATCCGCGCTGACGAGGCGCATCACAGAGATGTCAACC
>Cs
CGGTGGCAGCAGTGCCGGGAATGGTTGGAGGGATGCTGCTGCATCTGAAG
TCTCTGAGGAAGTTTCAGCACAGTGGGGGGTGGATTAAGGCCCTGCTTGA
AGAAGCAGAGAATGAGAGAATGCATCTAATGACCATGATTGAGCTTGTGC
AGCCGAAGTGGTACGAGCGGTTGCTTGTGATCACAGTGCAGGGAGTCTTT
TTCAATGCCTTCTTTGTGCTCTACTTGATGTCCCCCAAATTGGCTCATAG
AATTGTTGGCTATTTGGAAGAGGAAGCGATCCATTCTTACACCGAGTACC
TGAAGGATATTAACGAAGGAAAAATTGAGAACGTTCCTGCTCCCGCCATT
GCCATCGACTACTGGAGGCTACCTAAGGATGCAAGGCTGAAGGATGTTAT
CACAGTCATTCGCGCCGATGAGGCACATCACCGTGATGTCAACC
>Cm
CGGTGGCAGCAGTGCCGGGAATGGTTGGAGGGATGCTGCTGCATCTGAAG
TCTCTGAGGAAGTTTCAGCACAGTGGGGGGTGGATTAAGGCCCTGCTGGA
AGAAGCAGAAAATGAGAGAATGCATCTCATGACCATGATTGAGCTTGTGC
AGCCTAAGTGGTACGAGCGGTTGCTTGTGATCACAGTGCAGGGAGTCTTT
TTCAATGCCTTCTTTGTGCTCTACTTGATGTCCCCCAAATTGGCTCATAG
AATTGTGGGATATTTGGAAGAGGAAGCTATCCATTCTTACACCGAGTACC
TGAAGGATATCAACGAAGGAAAAATCGAGAACGTTCCTGCTCCCGCCATT
GCCATCGACTACTGGAGGCTGCCTAAGGATGCAAGGCTGAAGGATGTTAT
CACAGTCATTCGGGCCGATGAGGCCCATCACCGTGATGTCAACC
>Cl
CAGTGGCAGCGGTGCCGGGGATGGTTGGAGGGATGTTGTTGCATCTGAAG
TCTCTGAGGAAGTTTCAGCACAGTGGGGGGTGGATTAAGGCCTTGCTTGA
AGAAGCGGAGAATGAGAGGATGCATTTAATGACCATGATTGAGCTTGTGC
AGCCCAAGTGGTACGAGCGGCTGCTTGTGATCACAGTGCAGGGAGTGTTT
TTCAATGCCTTCTTTGTGCTCTACTTGATGTCCCCCAAATTGGCTCATAG
AATTGTTGGCTATTTGGAAGAGGAAGCCATCCATTCTTACACTGAGTACT
TGAAGGATATCGACGAAGGAAAGATCGAGAACGTCCCTGCTCCCGCCATT
GCCATCGACTACTGGAGGCTGCCTAAGGATGCAAGGCTTAAAGATGTTAT
CACTGTCATTCGGGCCGATGAGGCGCACCACCGCGACGTCAACC
>Hp_1
CAGTTGCAGCTGTACCGGGTATGGTTGGTGGGATGCTTCTGCACTTGAGG
TCGCTCCGCAAGTTCGAGCAAACTGGGGGTTGGGTCAAGGCCTTGCTCGA
AGAAGCAGAGAACGAAAGAATGCACTTGATGACAATGGTAGAGCTCGTTC
AGCCAAAATGGTACGAGAGGATGCTGGTTCTTATCGTGCAGGGGCTGTTC
TTCAACGCCTACTTTGTGATCTATCTCGTGTCCCCGAAGCTCGCTCACAG
GGTAACAGGCTATTTGGAAGAAGAGGCCATTCATTCATATACCGAGTACC
TCAAAGACATAAGGAGTGGGAAAATCGAGAATGTCAAGGCTCCCGCTATT
GCGATCGACTACTGGAGGTTGCCTAAGGAAGCTACACTCGAGGATGTCAT
AACTGTGATCCGAGCCGATGAAGCACATCACCGTGATGTCAACC
>Lu_1
CAGTAGCAGCAGTGCCCGGAATGGTGGGAGGGATGCTACTCCATTTACGA
TCCCTCCGCAAGTTCCAGCAGAGCGGAGGCTGGATCAAAGCCCTGATCGA
GGAAGCGGAGAACGAACGAATGCATCTAATGACGATGGTGGAGCTCGTCC
AGCCGGCCTGGTACGAGAGGCTGCTGGTTCTAGCAGTGCAAGGAGTGTTC
TTCAACGCCTACTTCGTTTTGTACATAATGTCTCCCAAGCTGGCTCACAG
GGTCGTGGGTTACTTGGAAGAGGAAGCCATTCACTCGTACACTGAGTATC
TGAAGGATATTAAGGCAGGGAAGATCGAGAACGTTGCTGCTCCTGCGATC
GCGATCGATTACTGGCGGCTGCCTAAAGATTCGACTCTGGAGGATGTTAT
CACTGTGATCCGTGCTGATGAAGCTCACCATCGAGATGTCAACC
>Dc_1
CCGTGGCAGCGGTCCCTGGCATGGTTGGAGGGATGCTTTTACACCTGAAA
TCTCTGAGGAAGTTTCAGCACAGTGGAGGTTGGATCAAGGCATTGCTTGA
AGAAGCAGAAAATGAAAGAATGCATTTGATGACAATGGTGGAGCTCGTGC
AGCCCAAATGGCACGAGAGGCTCCTGGTTTTAGCCGTGCAGGGAGTTTTC
TTCAATGCTTTCTTCGTCTTATACATACTGTCACCAAAGCTGGCACATAG
AATTGTCGGATACTTGGAAGAAGAGGCCATACATTCGTATACAGAGTACT
TGAAAGACATCGATAGAGGTCTGATAGAAAATGTTCCAGCTCCAGCTATA
TCCATTGATTACTGGAGACTGCCTCAGGATGCTAAACTGAGAGATGTTAT
ACTAGTTATTCGCGCAGATGAGGCTCATCATCGAGATGTAAACC
>Cr_4
CGGTAGCTGCAGTCCCAGGAATGGTTGGAGGAATGCTTCTCCACCTAAAA
TCAATCAGAAAATTCGAACATAGTGGCGGTTGGATCAAAGCATTACTTGA
AGAAGCAGAGAACGAGAGGATGCATCTAATGACGATGATGGAGTTAGTCA
AACCCAAATGGTATGAGCGTCTTCTAGTGATGCTTGTTCAAGGGGTTTTC
TTCAACTCTTTTCTCGTTTGTTACGTGATTTCGCCGCGATTAGCTCATCG
GATCGTTGGATATTTAGAAGAAGAAGCTATACATTCTTACACGGAGTTTC
TTAAAGATATCGATGATGGGAAGATCGAGGATGTTGCAGCGCCCGCTATT
GCTATTGATTATTGGAGATTGCCTAAAGATGCTACGTTGAAAGATGTTGT
TACTGTGATTCGTGCTGATGAAGCTCATCATCGAGATGTCAACC
>Cg_2
CGGTAGCTGCAGTCCCAGGAATGGTTGGAGGAATGCTTCTCCACCTAAAA
TCAATCAGAAAGTTCGAACATAGTGGCGGTTGGATCAAAGCATTACTTGA
AGAAGCAGAGAACGAGAGGATGCATCTAATGACGATGATGGAGTTAGTCA
AACCCAAATGGTATGAGCGTCTTCTAGTGATGCTTGTTCAAGGGATTTTC
TTCAACTCTTTTCTCCTTTGTTACGTGATTTCGCCGCGATTAGCCCATCG
GATCGTTGGATATTTAGAAGAAGAAGCTATACATTCTTACACGGAGTTTC
TTAAAGATATCGATGATGGGAAGATCGAGGATGTTGCAGCGCCCGCTATT
GCTATTGATTATTGGAGATTGCCTAAAGATGCTACGTTGAAAGATGTTGT
TACTGTGATTCGTGCTGATGAAGCTCATCATCGAGATGTCAACC
>Ah_3
CAGTAGCTGCAGTACCAGGAATGGTTGGAGGAATGCTTCTCCACCTAAAA
TCAATCCGGAAATTCGAACATAGTGGCGGTTGGATCAAAGCATTACTCGA
AGAAGCAGAGAACGAGAGGATGCATTTAATGACGATGATGGAGTTAGTCA
AACCCAAATGGTACGAGCGTCTTCTAGTGATGCTTGTTCAAGGAATATTC
TTCAACTCTTTTCTCGTTTGCTACGTTATTTCGCCGCGATTAGCTCATAG
GATCGTTGGATATTTAGAAGAAGAAGCTATACATTCTTACACCGAGTTTC
TTAAAGATATCGACGATGGGAAGATCGAGAATGTTGCCGCGCCAGCGATT
GCTATTGATTATTGGAGATTGCCTAAAGATGCTACGTTGAAAGATGTTGT
CACAGTTATTCGTGCTGATGAAGCTCATCATCGAGATGTCAACC
>At_3
CAGTAGCTGCAGTACCAGGAATGGTTGGAGGAATGCTTCTTCACCTAAAA
TCAATCCGAAAATTCGAACATAGCGGCGGTTGGATCAAAGCATTACTCGA
AGAAGCAGAGAACGAGAGGATGCATCTAATGACGATGATGGAGTTAGTCA
AACCCAAATGGTACGAGCGTCTTCTAGTGATGCTTGTTCAAGGAATATTC
TTCAACTCTTTTTTCGTTTGTTACGTGATTTCCCCGCGGTTAGCTCATAG
GGTCGTTGGATATTTAGAGGAAGAAGCTATACATTCTTACACCGAGTTTC
TTAAAGATATCGACAATGGGAAGATCGAGAATGTTGCCGCGCCCGCGATT
GCTATTGATTATTGGAGATTGCCTAAAGATGCTACGTTGAAAGATGTTGT
AACGGTGATTCGTGCTGATGAAGCTCATCATCGAGATGTCAACC
>Tp_3
CAGTAGCTGCTGTTCCAGGATTGGTCGGAGGAATGCTTCTCCACCTGAAA
TCAATCCGAAGATTCGAACATAGCGGCGGTTGGATCAAGGCGTTACTTGA
AGAAGCAGAGAACGAAAGGATGCATCTAATGACAATGATGGAGTTAGTCA
AACCCAAATGGTACGAGCGTCTTCTAGTGATGCTTGTTCAAGGGATTTTC
TTCAACTCCTTTTTCATTTGTTACGTGATCTCGCCGCGATTGGCTCATCG
GATCGTTGGATATTTGGAAGAAGAAGCTATACATTCTTACACGGAGTTTC
TTAAAGATATTGACGATGGAAAGATTGAGAATGTTGCAGCACCGGCGATT
GCGATTGATTATTGGAGACTTCCTAAAGATGCTACGTTGAAAGATGTTGT
CACTGTGATTCGTGCTGATGAAGCTCATCATCGAGATGTTAACC
>Th_1
CAGTAGCTGCTGTACCAGGGATGGTCGGAGGAATGCTTCTCCACCTGAAA
TCGATCCGAAGATTCGAACATAGCGGCGGTTGGATAAAGGCATTACTCGA
AGAAGCAGAGAACGAGAGGATGCATCTAATGACGATGATGGAGTTAGTCA
AACCCGTATGGCACGAGCGACTTCTAGTGATGCTTGTTCAAGGGGTTTTC
TTCAACTGTTTTTTCATTTGCTACGTGGTTTCGCCACGGTTGGCTCATCG
GATTGTTGGATATTTAGAAGAAGAAGCTATACATTCTTACACCGAGTTTC
TCAAAGATATTGATGATGGGAAGATCGAGAATGTTGCGGCCCCGGCGATT
GCCATTGATTATTGGAGATTGCCTAAAGATGCTAAGCTGAAAGACGTTGT
TACTGTGATTCGTGCTGATGAAGCTCATCATCGAGATGTCAACC
>Br_2
CAGTAGCAGCCGTACCAGGAATGGTAGGAGGAATGCTCCTCCACCTAAAA
TCAATCCGAAGATTCGAACACAGCGGAGGATGGATCAAAGCGTTGCTAGA
AGAAGCAGAGAACGAGAGGATGCATCTAATGACGATGATGGAGTTAGTCA
AACCCAAATGGTACGAGCGTCTTCTAGTGATACTCGTTCAAGGCGTTTTC
TTCAGCTCTTTCTTCACTTGCTACGTGCTTTCGCCGCGGTTGGCTCATCG
CATCGTTGGTTATTTGGAAGAAGAAGCTATACATTCTTACACGGAGTTTC
TCAAAGACATCGATGATGGGAAGATCGAGAACGTTAAGGCGCCGGCGATA
GCGATTGATTATTGGAGGTTGCCGGAAGATGCTACGTTGAAAGATGTTGT
CACTGTGATTCGTGCTGATGAAGCTCATCATCGAGATGTCAACC
>Atr_2
CGGTGGCGGCGGTGCCGGGCATGGTGGGCGGAATGCTTTTACACTGTAAA
TCCCTTCGTCGATTCGAGCAGAGTGGTGGGTGGATCAAAGCCCTGTTAGA
AGAGGCAGAGAACGAGCGCATGCATCTGATGACTTTCATGGAAGTGGCTC
AGCCCAAGTGGTATGAGAGGGCCCTGGTCATCACAGTTCAGGGGGTCTTC
TTCAATGCATATTTCCTCATGTATTTGATTTCTCCGAAGTTGGCTCATAG
AGTAGTTGGGTACTTGGAGGAGGAGGCCATACACTCTTACACTGAGTTCT
TGAAGGAGTTGGATAATGGGAATATAAAGAATGTGCCGGCCCCTGCAATT
GCATTGGACTATTGGAGGTTGCCGAAGGGATCGACCTTGAGAGATGTGGT
CATGGTGGTCAGGGCTGATGAGGCGCACCACAGGGATGTTAATC
>St_2
CGGTTGCAGCCGTGCCAGGTATGGTAGGTGGTATGCTCCTCCACTGTAAA
TCTCTCCGTCGATTCGAGCACAGTGGAGGTTGGATCAAAGCCCTACTTGA
AGAAGCAGAGAACGAACGCATGCATCTCATGACCTTTATCGAGTTATCGA
ATCCAAAATGGTACGAACGTGCATTAGTCTTTGCAGTTCAAGGTGTATTT
GTCAATGCCTATTTCCTCGCCTATTTAGCGTCCCCAAAATTGGCTCATCG
AATTGTTGGTTACTTAGAAGAAGAAGCAGTAAATTCGTATACAGAGTTTT
TGATTGATATAGAAAAGGGGCTTTTTGAGAACTCGCCCGCCCCGGCTATT
GCTATTGATTATTGGCGTTTGCCGGCTGATGCAACGCTAAAAGATGTTGT
TACTGTTATTAGGGCTGATGAGGCACATCATCGAGACCTAAATC
>Sl_3
CGGTTGCAGCCGTGCCAGGCATGGTAGGTGGTATGCTCCTCCACTGTAAA
TCCCTCCGTCGATTCGAGCACAGTGGTGGTTGGATCAAAGCCCTCCTCGA
AGAAGCAGAGAACGAACGGATGCATCTCATGACCTTTATCGAATTATCAA
ATCCGAAATGGTACGAACGTGCATTAGTCTTTGCAGTTCAAGGCGTATTT
GTCAATGCCTATTTCATTGCCTATTTAGCGTCCCCAAAATTGGCTCATCG
AATTGTTGGTTACTTAGAAGAAGAAGCAGTAAATTCGTATACAGAGTTTT
TGATCGATATAGAAAAGGGACTTTTCGAGAACTCGCCTGCACCGGCTATT
GCTATTGATTATTGGCGTTTGCCGGCCGATGCAACGCTAAAAGATGTTGT
TACTGTTATTAGGGCCGATGAGGCACATCATCGGGACCTAAATC
>Atr_1
CAGTGGCTGCAGTGCCTGGAATGGTAGGTGGCTTGCTCCTTCACCTCAAG
TCCCTTCGTAAGTTTGAACATAGTGGGGGATGGATCAAGGCTCTATTAGA
AGAGGCAGAGAACGAGCGCATGCACCTCATGACCATGGTTGAGGTCGTGA
AACCAAAGTGGTACGAGCGCTTGCTCGTACTCATTGTTCAAGGCATCTTC
TTCAATGCCTACTTTATTCTTTATGTTTTGTCCCCAAAGCTTGCTCACCG
AATCGTGGGTTACTTGGAGGAGGAGGCCATTCACTCATACACAGAGTTCC
TGAAGGATCTTGATAATGGTTCAATCCCTAATATGGCAGCCCCGGCCATT
GCCATTGATTATTGGATGCTTCCTGAGAATGCAACTCTCAAGGATGTTGT
CACTGTTATTCGAGCTGATGAGGCGCACCATCGGGACGTTAACC
>Oe_1
CGGTGGCAGCTGTCCCGGGCATGGTGGGGGGGATGCTCCTACACTTAAAG
TCGATCCGGCGGTTTGAACACAGCGGTGGTTGGATCAAAGCCCTTCTCGA
GGAAGCGGAAAATGAGAGAATGCATCTAATGACATTCTTAGAACTATCCC
AACCGAAATGGTACCAGAGAGCCCTAGTATTTGCTGTCCAAGGTGTATTT
GCAAATGCATACTTTGTGTCCTATGTTGTGTCCCCAAAACTTGCTCATCG
CATAGTAGGCTACCTTGAAGAAGAGGCAGTGAATTCATACACTGAATTTC
TAATTGATTTGGAGAAGGGCCTTGTTGAAAATAGACCGGCGCCGGCAATC
GCCATTGATTACTGGCAGTTGCCGTCGGAATCAACGTTAAAAGATGTTGT
CACGGTTATCAGGGCAGACGAGGCACACCATCGTGACCTTAACC
